# Supplementary material for: Violation of emergent rotational symmetry in the hexagonal Kagome superconductor CsV3Sb5
Source: Nat Commun. 2024 Apr 11;15:2888. doi: 10.1038/s41467-024-47043-8 (PMC11009250; doi:10.1038/s41467-024-47043-8)
Supplement: Supplementary file 3 — Source Data [file 41467_2024_47043_MOESM3_ESM.xlsx]

## Sheet: Fig.2a
T (K)	chi (Field cool)		T (K)	chi (zero-field-cool)		T (K)	d chi / dT (K^-1) (zero-field-cool)
3.45028	-0.000593683		1.8991	-1.00307		2.02471	0.000101044
3.40039	-0.000146385		1.94874	-1.00309		2.07602	0.000202109
3.3505	-0.000295429		1.99947	-1.00307		2.12794	0.000812121
3.30058	-0.00187157		2.04996	-1.00307		2.17618	0.000130159
3.25063	-0.00241639		2.10209	-1.00306		2.22613	0.000912618
3.20059	-0.00332768		2.1538	-1.00302		2.27854	0.00202934
3.15051	-0.00466076		2.19857	-1.00301		2.32851	0.00307196
3.10069	-0.00552543		2.25368	-1.00296		2.37859	0.0067802
3.05058	-0.00713971		2.3034	-1.00286		2.42582	0.0217703
3.00089	-0.00959125		2.35363	-1.0027		2.47297	0.0581745
2.95074	-0.0145114		2.40354	-1.00237		2.5227	0.120437
2.90065	-0.04277		2.44809	-1.0014		2.57267	0.157758
2.85072	-0.143352		2.49786	-0.998502		2.62272	0.265213
2.80078	-0.16797		2.54754	-0.992518		2.67285	0.466986
2.75129	-0.188478		2.5978	-0.98459		2.72277	0.795798
2.70097	-0.200838		2.64764	-0.971371		2.77353	1.60347
2.6512	-0.207553		2.69807	-0.947822		2.82409	5.05354
2.60136	-0.211923		2.74747	-0.908508		2.87298	8.99775
2.55149	-0.215336		2.79959	-0.824925		2.9229	1.56706
2.50157	-0.218791		2.84858	-0.577373		2.97247	0.360298
2.45187	-0.2213		2.89737	-0.138327		3.02167	0.223369
2.40168	-0.22363		2.94843	-0.0583165		3.07138	0.149104
2.35172	-0.226146		2.9965	-0.040997		3.12078	0.109557
2.30195	-0.228178		3.04683	-0.0297555		3.17048	0.0839267
2.24965	-0.231128		3.09593	-0.0224348		3.22005	0.0627544
2.20573	-0.231678		3.14563	-0.0169896		3.26966	0.0539606
2.15249	-0.233268		3.19532	-0.0128188		3.31973	0.0379956
2.10327	-0.235013		3.24478	-0.00971555		3.37007	0.0232325
2.0518	-0.23609		3.29454	-0.00703015		3.42022	0.0275063
2.00019	-0.237576		3.34491	-0.00511631		3.47026	0.0787594
1.9487	-0.238684		3.39523	-0.00394725
1.90369	-0.239789		3.44522	-0.00257226
			3.49531	0.00137271

## Sheet: Fig.2b
T (K)	Ce/T (mJ/K^2 mol)		T (K)	BCS theory (mJ/K^2 mol)
0.30431	3.82879		0.0353535	2.86641e-62
0.307889	3.8442		0.0707071	1.4587e-28
0.311328	3.85925		0.106061	1.48684e-17
0.314916	3.87414		0.141414	3.67905e-12
0.318874	3.86611		0.176768	5.44474e-09
0.322493	3.81151		0.212121	1.55864e-08
0.326091	3.90693		0.247475	7.06927e-05
0.329507	3.92846		0.282828	0.000619914
0.333571	3.93975		0.318182	0.0032483
0.33747	4.06262		0.353535	0.0119113
0.34132	4.07116		0.388889	0.0337816
0.345099	4.07273		0.424242	0.0791631
0.349155	4.11047		0.459596	0.160432
0.353504	4.14192		0.494949	0.290402
0.35742	4.2545		0.530303	0.48077
0.360747	4.21478		0.565657	0.740812
0.365231	4.29673		0.60101	1.07699
0.369644	4.31835		0.636364	1.49212
0.37318	4.29887		0.671717	1.98674
0.377257	4.42928		0.707071	2.55853
0.380897	4.37983		0.742424	3.20337
0.384724	4.41484		0.777778	3.91539
0.389275	4.58898		0.813131	4.68851
0.393458	4.65391		0.848485	5.5166
0.397806	4.66763		0.883838	6.39188
0.40123	4.68037		0.919192	7.30831
0.405326	4.72038		0.954545	8.25973
0.409898	4.81231		0.989899	9.24052
0.413741	4.97229		1.02525	10.2432
0.417775	4.93687		1.06061	11.2664
0.422314	5.03357		1.09596	12.3036
0.426312	5.10053		1.13131	13.351
0.430685	5.1412		1.16667	14.4052
0.434929	5.22442		1.20202	15.4633
0.440056	5.23562		1.23737	16.5228
0.443812	5.32564		1.27273	17.5836
0.447672	5.44277		1.30808	18.6397
0.452375	5.52369		1.34343	19.694
0.456758	5.55521		1.37879	20.7428
0.46062	5.70153		1.41414	21.7821
0.465715	5.76184		1.44949	22.8164
0.470395	5.85736		1.48485	23.8419
0.474631	5.8956		1.5202	24.8543
0.47913	5.95112		1.55556	25.8664
0.483585	5.96037		1.59091	26.8602
0.488305	6.13451		1.62626	27.8453
0.492334	6.17988		1.66162	28.8211
0.497246	6.26174		1.69697	29.787
0.501924	6.4295		1.73232	30.7422
0.506525	6.44122		1.76768	31.6856
0.511267	6.62938		1.80303	32.6117
0.515079	6.6874		1.83838	33.5369
0.519518	6.65999		1.87374	34.442
0.524329	6.69505		1.90909	35.3436
0.529524	6.84628		1.94444	36.2355
0.534455	7.07804		1.9798	37.1105
0.540312	7.07454		2.01515	37.9757
0.545666	7.06461		2.05051	38.8329
0.549958	7.30138		2.08586	39.6786
0.553994	7.24242		2.12121	40.5133
0.559827	7.40568		2.15657	41.3369
0.564689	7.61185		2.19192	42.1532
0.569466	7.53514		2.22727	42.9594
0.57508	7.80823		2.26263	43.7564
0.580857	7.75934		2.29798	44.5424
0.585608	7.94603		2.33333	45.3179
0.590159	8.1565		2.36869	46.084
0.595525	8.15772		2.40404	46.8461
0.601221	8.28842		2.43939	47.5966
0.60601	8.23106		2.47475	48.3404
0.611093	8.24148		2.5101	49.0703
0.616218	8.6057		2.54545	49.7928
0.620591	8.59963		2.58081	50.513
0.622482	9.12022		2.61616	51.2228
0.626187	8.71012		2.65152	51.9226
0.631808	8.79118		2.68687	52.6139
0.637166	8.78761		2.72222	53.3004
0.641793	9.1941		2.75758	53.9806
0.642276	9.00334		2.79293	54.6515
0.648931	9.18505		2.82828	22.5807
0.649434	8.99272		2.86364	22.5807
0.654621	9.16329		2.89899	22.5807
0.659625	9.30371		2.93434	22.5807
0.661184	9.33349		2.9697	22.5807
0.664643	9.21174		3.00505	22.5807
0.670758	9.84693		3.0404	22.5807
0.671585	9.39794		3.07576	22.5807
0.676617	9.44086		3.11111	22.5807
0.682937	9.50559		3.14646	22.5807
0.683244	9.87213		3.18182	22.5807
0.689674	9.7769		3.21717	22.5807
0.693108	9.90103		3.25253	22.5807
0.695256	9.8875		3.28788	22.5807
0.70171	10.0231		3.32323	22.5807
0.704203	10.0978		3.35859	22.5807
0.708786	10.0867		3.39394	22.5807
0.714468	10.2765		3.42929	22.5807
0.714908	10.7464		3.46465	22.5807
0.718937	10.3844		3.5	22.5807
0.724713	10.5061
0.725554	10.7605
0.730893	10.6929
0.737136	10.9015
0.737492	10.6151
0.742454	10.7565
0.746591	10.9514
0.750144	10.8326
0.759685	11.4565
0.760304	10.9476
0.76784	11.2223
0.782333	11.1263
0.788335	11.8453
0.802349	11.7335
0.809753	12.2928
0.824549	12.4486
0.831288	12.5168
0.847151	13.3328
0.851812	13.197
0.866655	13.0106
0.874061	13.7566
0.888791	14.1525
0.893218	13.7898
0.916139	13.6954
0.918301	14.4867
0.938118	14.3339
0.943028	14.4258
0.962948	14.8917
0.967436	14.9717
0.986612	14.9853
0.989744	15.652
1.01029	15.5155
1.0148	15.5078
1.03469	16.0412
1.03806	16.5216
1.06091	16.4015
1.0627	16.8353
1.0847	16.9238
1.08706	17.5597
1.10853	17.2406
1.11172	17.5798
1.13231	18.8477
1.139	17.2593
1.15521	18.8599
1.16902	18.6205
1.18106	18.9561
1.19589	19.0763
1.20851	19.2734
1.22699	18.6277
1.23685	19.3377
1.24714	19.8002
1.25033	18.8666
1.25264	19.6752
1.25803	20.2694
1.25815	19.6691
1.26216	20.2363
1.27056	20.7023
1.27152	19.774
1.28792	20.3737
1.28862	20.2196
1.28865	21.6573
1.31048	20.1152
1.31139	20.9991
1.31354	20.8972
1.32117	20.4414
1.32738	21.2294
1.34085	21.9561
1.34641	21.8631
1.35751	21.7792
1.36089	21.7559
1.36542	21.8978
1.37659	21.4431
1.3841	22.4764
1.39151	22.203
1.39269	22.1771
1.40106	22.1579
1.4098	21.6601
1.41692	22.0232
1.42932	23.1585
1.44511	22.2661
1.44832	23.8015
1.45504	23.229
1.46132	23.4047
1.48071	23.8421
1.4843	23.396
1.5054	24.6375
1.51318	23.8645
1.51697	23.7322
1.5308	25.0769
1.54207	25.9428
1.56207	24.8729
1.58217	26.9627
1.58351	24.9649
1.58562	25.7787
1.60816	24.8938
1.63403	24.9658
1.63549	27.0675
1.6544	26.611
1.66872	26.5631
1.67006	27.7628
1.67684	26.7585
1.68525	27.403
1.69396	28.1855
1.70463	27.8084
1.71135	28.1514
1.72469	28.2981
1.7277	29.2128
1.7426	29.4063
1.74931	29.3171
1.7557	29.1037
1.76476	28.188
1.76837	29.9146
1.77031	29.0616
1.78475	29.6391
1.79379	29.7654
1.79874	29.6577
1.81467	29.8506
1.81782	30.6558
1.82764	30.4597
1.84052	30.7304
1.8445	28.4711
1.85017	30.6342
1.86363	31.0435
1.86668	30.63
1.86992	29.6432
1.88086	31.2335
1.89443	31.0454
1.89543	31.7541
1.90819	31.78
1.92148	32.125
1.92456	31.179
1.93446	32.474
1.94799	31.2245
1.95026	32.4729
1.95353	31.4322
1.96431	32.6039
1.96783	33.2341
1.97681	33.3946
1.9912	32.4583
1.99605	32.6508
2.00607	32.7141
2.02136	33.8887
2.03259	33.4759
2.05009	34.8231
2.06276	34.5248
2.07762	34.941
2.09261	34.7626
2.10766	35.5501
2.12153	34.7174
2.13545	36.8537
2.15288	36.627
2.16777	35.1831
2.18634	37.9776
2.20109	37.5712
2.21447	37.9805
2.22848	37.1164
2.24567	38.7023
2.25552	36.7828
2.2732	38.9702
2.29008	39.4361
2.30595	40.3657
2.32434	40.8967
2.34642	39.8801
2.36127	41.1004
2.37507	41.5012
2.39521	41.2275
2.41042	41.2789
2.43707	41.1461
2.45241	42.0697
2.46505	41.6604
2.47446	41.3933
2.49246	43.2864
2.51395	42.6773
2.53285	42.312
2.55178	42.945
2.56977	43.8355
2.58579	44.2474
2.59791	43.7604
2.61595	43.3527
2.63187	44.6418
2.64267	44.3716
2.66295	44.1847
2.68261	45.7013
2.69681	44.809
2.703	47.4284
2.70965	44.5051
2.72329	42.4645
2.72632	43.1894
2.73602	45.0859
2.74025	42.9158
2.74206	44.8863
2.75808	45.2538
2.76283	42.1255
2.76493	44.3689
2.76536	43.6979
2.76586	41.3525
2.77088	42.1117
2.77177	41.5103
2.77926	41.8971
2.77951	42.1421
2.77984	42.255
2.78842	39.6679
2.78922	41.122
2.79165	39.9523
2.79682	37.6777
2.80139	36.9217
2.80162	38.462
2.80184	35.2374
2.80353	35.8232
2.8041	36.0506
2.80414	36.5775
2.80522	37.4979
2.80792	37.2565
2.81187	34.0198
2.81289	37.5617
2.8165	33.6625
2.82059	34.3732
2.82276	31.9097
2.82488	32.6479
2.82525	34.4868
2.82967	29.6659
2.83015	29.6864
2.83268	31.1945
2.83394	29.9038
2.83651	29.4242
2.83812	29.6787
2.83913	29.4206
2.84401	26.3964
2.84592	28.1864
2.8494	27.5885
2.86257	25.4362
2.8881	23.1098
2.8882	23.4088
2.88883	23.9826
2.90399	24.7986
2.90625	23.2312
2.90642	23.6393
2.9073	23.5449
2.92848	23.64
2.95494	21.4896
2.96831	22.4497
2.99313	22.4838
3.0221	22.9777
3.03883	23.1176
3.04696	23.2606
3.08724	21.914
3.13008	22.9489
3.13684	22.516
3.13929	22.495
3.16613	21.9669
3.18897	23.3662
3.22743	23.9227
3.23827	22.5645
3.29677	21.6044
3.38269	23.197
3.45597	22.637

## Sheet: Fig.2c
T (K)	mu_0 H_c2 (T) (H//a)		T (K)	mu_0 H_c2 (T) (H//a*)		T (K)	mu_0 H_c2 (T) (H//c)		T (K)	Gamma (H//a)		T (K)	Gamma (H//a*)
2.81	0		2.81	0		2.81	0		2.4	11.2066		2.4	11.4484
2.62	0.1547		2.62	0.1617		2.41	0.0426		2.15	11.4614		2.15	11.5693
2.4	0.4774		2.4	0.4877		2.15	0.088		1.9	11.1869		1.9	11.3505
2.15	1.0029		2.15	1.0181		1.9	0.1375		1.65	11.2156		1.65	11.2687
1.9	1.5412		1.9	1.5607		1.65	0.1846		1.41	10.9457		1.41	11.1341
1.65	2.058		1.65	2.0802		1.41	0.2319		1.16	10.8009		1.16	10.867
1.41	2.555		1.41	2.582		1.16	0.2798		0.757	9.91592		0.757	10.002
1.16	3.0137		1.16	3.0406		0.7501	0.358		0.505	9.5863		0.505	9.67821
0.757	3.5499		0.757	3.5807		0.5	0.3928		0.307	9.56224		0.307	9.67578
0.505	3.7655		0.505	3.8016		0.3	0.4025		0.213	8.86075		0.213	8.98578
0.408	3.8218		0.408	3.8646		0.2	0.4359
0.309	3.8488		0.309	3.8945
0.213	3.8624		0.213	3.9169

## Sheet: Fig.2d
theta (deg)	mu_0 H_c2 (T) (Effective-mass model fit; H//a)		theta (deg)	mu_0 H_c2 (T) (Effective-mass model fit; H//a*)		theta (deg)	mu_0 H_c2 (T) (Data; H//ac)		theta (deg)	mu_0 H_c2 (T) (Data; H//a*c)
0	0.284994		0	0.291994		93	2.5812		90	3.0466
0.1001	0.284994		0.1001	0.291994		92.5	2.7443		89	2.9933
0.2002	0.284996		0.2002	0.291995		92	2.8044		88	2.8764
0.3003	0.284998		0.3003	0.291998		91.5	2.8965		87	2.686
0.4004	0.285001		0.4004	0.292001		91	2.9481		85	2.2574
0.500501	0.285005		0.500501	0.292005		90.5	3.0035		80	1.4783
0.600601	0.285009		0.600601	0.292009		90	3.0066		70	0.8253
0.700701	0.285015		0.700701	0.292015		89.5	3.0004		60	0.5705
0.800801	0.285021		0.800801	0.292022		89	2.9557		0	0.289
0.900901	0.285029		0.900901	0.292029		88.5	2.911
1.001	0.285037		1.001	0.292038		88	2.8127
1.1011	0.285046		1.1011	0.292047		87.5	2.7062
1.2012	0.285056		1.2012	0.292057		87	2.6163
1.3013	0.285067		1.3013	0.292068		85	2.2338
1.4014	0.285078		1.4014	0.29208		82.5	1.7726
1.5015	0.285091		1.5015	0.292093		80	1.4675
1.6016	0.285104		1.6016	0.292107		75	1.0428
1.7017	0.285118		1.7017	0.292121		70	0.8089
1.8018	0.285133		1.8018	0.292137		60	0.5498
1.9019	0.285149		1.9019	0.292153		45	0.3963
2.002	0.285166		2.002	0.29217		30	0.3275
2.1021	0.285184		2.1021	0.292188		10	0.2859
2.2022	0.285203		2.2022	0.292207		0	0.289
2.3023	0.285222		2.3023	0.292227
2.4024	0.285242		2.4024	0.292248
2.5025	0.285263		2.5025	0.29227
2.6026	0.285285		2.6026	0.292292
2.7027	0.285308		2.7027	0.292316
2.8028	0.285332		2.8028	0.29234
2.9029	0.285357		2.9029	0.292365
3.003	0.285382		3.003	0.292391
3.1031	0.285408		3.1031	0.292418
3.2032	0.285436		3.2032	0.292446
3.3033	0.285464		3.3033	0.292475
3.4034	0.285493		3.4034	0.292505
3.5035	0.285523		3.5035	0.292535
3.6036	0.285553		3.6036	0.292567
3.7037	0.285585		3.7037	0.292599
3.8038	0.285617		3.8038	0.292632
3.9039	0.285651		3.9039	0.292666
4.004	0.285685		4.004	0.292701
4.1041	0.28572		4.1041	0.292737
4.2042	0.285756		4.2042	0.292774
4.3043	0.285793		4.3043	0.292812
4.4044	0.28583		4.4044	0.29285
4.5045	0.285869		4.5045	0.29289
4.6046	0.285908		4.6046	0.29293
4.7047	0.285949		4.7047	0.292972
4.8048	0.28599		4.8048	0.293014
4.9049	0.286032		4.9049	0.293057
5.00501	0.286075		5.00501	0.293101
5.10511	0.286119		5.10511	0.293146
5.20521	0.286163		5.20521	0.293192
5.30531	0.286209		5.30531	0.293238
5.40541	0.286255		5.40541	0.293286
5.50551	0.286303		5.50551	0.293334
5.60561	0.286351		5.60561	0.293384
5.70571	0.2864		5.70571	0.293434
5.80581	0.28645		5.80581	0.293485
5.90591	0.286501		5.90591	0.293537
6.00601	0.286552		6.00601	0.29359
6.10611	0.286605		6.10611	0.293644
6.20621	0.286659		6.20621	0.293699
6.30631	0.286713		6.30631	0.293755
6.40641	0.286768		6.40641	0.293811
6.50651	0.286825		6.50651	0.293869
6.60661	0.286882		6.60661	0.293927
6.70671	0.28694		6.70671	0.293987
6.80681	0.286998		6.80681	0.294047
6.90691	0.287058		6.90691	0.294108
7.00701	0.287119		7.00701	0.29417
7.10711	0.28718		7.10711	0.294234
7.20721	0.287243		7.20721	0.294297
7.30731	0.287306		7.30731	0.294362
7.40741	0.28737		7.40741	0.294428
7.50751	0.287435		7.50751	0.294495
7.60761	0.287501		7.60761	0.294562
7.70771	0.287568		7.70771	0.294631
7.80781	0.287636		7.80781	0.294701
7.90791	0.287705		7.90791	0.294771
8.00801	0.287775		8.00801	0.294842
8.10811	0.287845		8.10811	0.294914
8.20821	0.287917		8.20821	0.294988
8.30831	0.287989		8.30831	0.295062
8.40841	0.288062		8.40841	0.295137
8.50851	0.288136		8.50851	0.295213
8.60861	0.288211		8.60861	0.29529
8.70871	0.288287		8.70871	0.295368
8.80881	0.288364		8.80881	0.295446
8.90891	0.288442		8.90891	0.295526
9.00901	0.288521		9.00901	0.295607
9.10911	0.2886		9.10911	0.295688
9.20921	0.288681		9.20921	0.295771
9.30931	0.288762		9.30931	0.295854
9.40941	0.288845		9.40941	0.295939
9.50951	0.288928		9.50951	0.296024
9.60961	0.289012		9.60961	0.29611
9.70971	0.289098		9.70971	0.296197
9.80981	0.289184		9.80981	0.296286
9.90991	0.289271		9.90991	0.296375
10.01	0.289359		10.01	0.296465
10.1101	0.289447		10.1101	0.296556
10.2102	0.289537		10.2102	0.296648
10.3103	0.289628		10.3103	0.296741
10.4104	0.28972		10.4104	0.296835
10.5105	0.289812		10.5105	0.29693
10.6106	0.289906		10.6106	0.297025
10.7107	0.29		10.7107	0.297122
10.8108	0.290096		10.8108	0.29722
10.9109	0.290192		10.9109	0.297319
11.011	0.290289		11.011	0.297418
11.1111	0.290387		11.1111	0.297519
11.2112	0.290487		11.2112	0.29762
11.3113	0.290587		11.3113	0.297723
11.4114	0.290688		11.4114	0.297827
11.5115	0.29079		11.5115	0.297931
11.6116	0.290893		11.6116	0.298037
11.7117	0.290997		11.7117	0.298143
11.8118	0.291102		11.8118	0.29825
11.9119	0.291207		11.9119	0.298359
12.012	0.291314		12.012	0.298468
12.1121	0.291422		12.1121	0.298579
12.2122	0.291531		12.2122	0.29869
12.3123	0.29164		12.3123	0.298802
12.4124	0.291751		12.4124	0.298916
12.5125	0.291863		12.5125	0.29903
12.6126	0.291975		12.6126	0.299145
12.7127	0.292089		12.7127	0.299262
12.8128	0.292203		12.8128	0.299379
12.9129	0.292319		12.9129	0.299497
13.013	0.292435		13.013	0.299617
13.1131	0.292553		13.1131	0.299737
13.2132	0.292671		13.2132	0.299858
13.3133	0.29279		13.3133	0.299981
13.4134	0.292911		13.4134	0.300104
13.5135	0.293032		13.5135	0.300228
13.6136	0.293155		13.6136	0.300354
13.7137	0.293278		13.7137	0.30048
13.8138	0.293402		13.8138	0.300607
13.9139	0.293528		13.9139	0.300736
14.014	0.293654		14.014	0.300865
14.1141	0.293781		14.1141	0.300995
14.2142	0.29391		14.2142	0.301127
14.3143	0.294039		14.3143	0.301259
14.4144	0.294169		14.4144	0.301393
14.5145	0.294301		14.5145	0.301527
14.6146	0.294433		14.6146	0.301663
14.7147	0.294566		14.7147	0.3018
14.8148	0.294701		14.8148	0.301937
14.9149	0.294836		14.9149	0.302076
15.015	0.294972		15.015	0.302216
15.1151	0.29511		15.1151	0.302356
15.2152	0.295248		15.2152	0.302498
15.3153	0.295388		15.3153	0.302641
15.4154	0.295528		15.4154	0.302785
15.5155	0.29567		15.5155	0.30293
15.6156	0.295812		15.6156	0.303076
15.7157	0.295956		15.7157	0.303223
15.8158	0.2961		15.8158	0.303371
15.9159	0.296246		15.9159	0.30352
16.016	0.296393		16.016	0.30367
16.1161	0.29654		16.1161	0.303822
16.2162	0.296689		16.2162	0.303974
16.3163	0.296839		16.3163	0.304128
16.4164	0.29699		16.4164	0.304282
16.5165	0.297142		16.5165	0.304438
16.6166	0.297294		16.6166	0.304594
16.7167	0.297448		16.7167	0.304752
16.8168	0.297604		16.8168	0.304911
16.9169	0.29776		16.9169	0.305071
17.017	0.297917		17.017	0.305232
17.1171	0.298075		17.1171	0.305394
17.2172	0.298234		17.2172	0.305557
17.3173	0.298395		17.3173	0.305722
17.4174	0.298556		17.4174	0.305887
17.5175	0.298719		17.5175	0.306054
17.6176	0.298883		17.6176	0.306221
17.7177	0.299047		17.7177	0.30639
17.8178	0.299213		17.8178	0.30656
17.9179	0.29938		17.9179	0.306731
18.018	0.299548		18.018	0.306903
18.1181	0.299717		18.1181	0.307076
18.2182	0.299887		18.2182	0.30725
18.3183	0.300058		18.3183	0.307426
18.4184	0.300231		18.4184	0.307602
18.5185	0.300404		18.5185	0.30778
18.6186	0.300579		18.6186	0.307959
18.7187	0.300755		18.7187	0.308139
18.8188	0.300931		18.8188	0.30832
18.9189	0.301109		18.9189	0.308502
19.019	0.301288		19.019	0.308686
19.1191	0.301469		19.1191	0.30887
19.2192	0.30165		19.2192	0.309056
19.3193	0.301832		19.3193	0.309243
19.4194	0.302016		19.4194	0.309431
19.5195	0.302201		19.5195	0.30962
19.6196	0.302386		19.6196	0.309811
19.7197	0.302573		19.7197	0.310002
19.8198	0.302761		19.8198	0.310195
19.9199	0.302951		19.9199	0.310389
20.02	0.303141		20.02	0.310584
20.1201	0.303333		20.1201	0.31078
20.2202	0.303525		20.2202	0.310977
20.3203	0.303719		20.3203	0.311176
20.4204	0.303914		20.4204	0.311376
20.5205	0.304111		20.5205	0.311577
20.6206	0.304308		20.6206	0.311779
20.7207	0.304507		20.7207	0.311983
20.8208	0.304706		20.8208	0.312187
20.9209	0.304907		20.9209	0.312393
21.021	0.30511		21.021	0.3126
21.1211	0.305313		21.1211	0.312808
21.2212	0.305517		21.2212	0.313018
21.3213	0.305723		21.3213	0.313229
21.4214	0.30593		21.4214	0.313441
21.5215	0.306138		21.5215	0.313654
21.6216	0.306347		21.6216	0.313868
21.7217	0.306558		21.7217	0.314084
21.8218	0.30677		21.8218	0.314301
21.9219	0.306983		21.9219	0.314519
22.022	0.307197		22.022	0.314738
22.1221	0.307412		22.1221	0.314959
22.2222	0.307629		22.2222	0.315181
22.3223	0.307847		22.3223	0.315404
22.4224	0.308066		22.4224	0.315629
22.5225	0.308286		22.5225	0.315854
22.6226	0.308508		22.6226	0.316081
22.7227	0.308731		22.7227	0.31631
22.8228	0.308955		22.8228	0.316539
22.9229	0.30918		22.9229	0.31677
23.023	0.309407		23.023	0.317002
23.1231	0.309635		23.1231	0.317236
23.2232	0.309864		23.2232	0.31747
23.3233	0.310094		23.3233	0.317706
23.4234	0.310326		23.4234	0.317944
23.5235	0.310559		23.5235	0.318183
23.6236	0.310793		23.6236	0.318423
23.7237	0.311029		23.7237	0.318664
23.8238	0.311266		23.8238	0.318907
23.9239	0.311504		23.9239	0.319151
24.024	0.311744		24.024	0.319396
24.1241	0.311984		24.1241	0.319643
24.2242	0.312226		24.2242	0.319891
24.3243	0.31247		24.3243	0.32014
24.4244	0.312715		24.4244	0.320391
24.5245	0.312961		24.5245	0.320643
24.6246	0.313208		24.6246	0.320896
24.7247	0.313457		24.7247	0.321151
24.8248	0.313707		24.8248	0.321407
24.9249	0.313958		24.9249	0.321665
25.025	0.314211		25.025	0.321924
25.1251	0.314465		25.1251	0.322184
25.2252	0.314721		25.2252	0.322446
25.3253	0.314978		25.3253	0.322709
25.4254	0.315236		25.4254	0.322973
25.5255	0.315496		25.5255	0.323239
25.6256	0.315757		25.6256	0.323507
25.7257	0.316019		25.7257	0.323775
25.8258	0.316283		25.8258	0.324046
25.9259	0.316548		25.9259	0.324317
26.026	0.316814		26.026	0.32459
26.1261	0.317082		26.1261	0.324865
26.2262	0.317352		26.2262	0.325141
26.3263	0.317622		26.3263	0.325418
26.4264	0.317895		26.4264	0.325697
26.5265	0.318168		26.5265	0.325977
26.6266	0.318443		26.6266	0.326259
26.7267	0.31872		26.7267	0.326542
26.8268	0.318998		26.8268	0.326827
26.9269	0.319277		26.9269	0.327113
27.027	0.319558		27.027	0.327401
27.1271	0.31984		27.1271	0.32769
27.2272	0.320124		27.2272	0.327981
27.3273	0.320409		27.3273	0.328273
27.4274	0.320696		27.4274	0.328566
27.5275	0.320984		27.5275	0.328862
27.6276	0.321274		27.6276	0.329158
27.7277	0.321565		27.7277	0.329457
27.8278	0.321858		27.8278	0.329756
27.9279	0.322152		27.9279	0.330058
28.028	0.322448		28.028	0.330361
28.1281	0.322745		28.1281	0.330665
28.2282	0.323043		28.2282	0.330971
28.3283	0.323344		28.3283	0.331279
28.4284	0.323645		28.4284	0.331588
28.5285	0.323949		28.5285	0.331898
28.6286	0.324254		28.6286	0.332211
28.7287	0.32456		28.7287	0.332524
28.8288	0.324868		28.8288	0.33284
28.9289	0.325177		28.9289	0.333157
29.029	0.325488		29.029	0.333476
29.1291	0.325801		29.1291	0.333796
29.2292	0.326115		29.2292	0.334118
29.3293	0.326431		29.3293	0.334441
29.4294	0.326749		29.4294	0.334766
29.5295	0.327068		29.5295	0.335093
29.6296	0.327388		29.6296	0.335422
29.7297	0.327711		29.7297	0.335752
29.8298	0.328034		29.8298	0.336084
29.9299	0.32836		29.9299	0.336417
30.03	0.328687		30.03	0.336752
30.1301	0.329016		30.1301	0.337089
30.2302	0.329346		30.2302	0.337427
30.3303	0.329678		30.3303	0.337767
30.4304	0.330012		30.4304	0.338109
30.5305	0.330348		30.5305	0.338453
30.6306	0.330685		30.6306	0.338798
30.7307	0.331023		30.7307	0.339145
30.8308	0.331364		30.8308	0.339494
30.9309	0.331706		30.9309	0.339844
31.031	0.33205		31.031	0.340197
31.1311	0.332395		31.1311	0.340551
31.2312	0.332743		31.2312	0.340906
31.3313	0.333092		31.3313	0.341264
31.4314	0.333443		31.4314	0.341623
31.5315	0.333795		31.5315	0.341984
31.6316	0.334149		31.6316	0.342347
31.7317	0.334505		31.7317	0.342712
31.8318	0.334863		31.8318	0.343078
31.9319	0.335223		31.9319	0.343447
32.032	0.335584		32.032	0.343817
32.1321	0.335947		32.1321	0.344189
32.2322	0.336312		32.2322	0.344563
32.3323	0.336679		32.3323	0.344938
32.4324	0.337047		32.4324	0.345316
32.5325	0.337418		32.5325	0.345695
32.6326	0.33779		32.6326	0.346076
32.7327	0.338164		32.7327	0.346459
32.8328	0.33854		32.8328	0.346844
32.9329	0.338917		32.9329	0.347231
33.033	0.339297		33.033	0.34762
33.1331	0.339678		33.1331	0.348011
33.2332	0.340062		33.2332	0.348403
33.3333	0.340447		33.3333	0.348798
33.4334	0.340834		33.4334	0.349195
33.5335	0.341223		33.5335	0.349593
33.6336	0.341614		33.6336	0.349994
33.7337	0.342007		33.7337	0.350396
33.8338	0.342402		33.8338	0.3508
33.9339	0.342798		33.9339	0.351207
34.034	0.343197		34.034	0.351615
34.1341	0.343598		34.1341	0.352025
34.2342	0.344		34.2342	0.352438
34.3343	0.344405		34.3343	0.352852
34.4344	0.344811		34.4344	0.353269
34.5345	0.34522		34.5345	0.353687
34.6346	0.345631		34.6346	0.354108
34.7347	0.346043		34.7347	0.35453
34.8348	0.346458		34.8348	0.354955
34.9349	0.346874		34.9349	0.355382
35.035	0.347293		35.035	0.355811
35.1351	0.347714		35.1351	0.356242
35.2352	0.348137		35.2352	0.356675
35.3353	0.348561		35.3353	0.35711
35.4354	0.348988		35.4354	0.357547
35.5355	0.349417		35.5355	0.357987
35.6356	0.349849		35.6356	0.358428
35.7357	0.350282		35.7357	0.358872
35.8358	0.350717		35.8358	0.359318
35.9359	0.351155		35.9359	0.359766
36.036	0.351594		36.036	0.360216
36.1361	0.352036		36.1361	0.360669
36.2362	0.35248		36.2362	0.361124
36.3363	0.352926		36.3363	0.361581
36.4364	0.353375		36.4364	0.36204
36.5365	0.353825		36.5365	0.362502
36.6366	0.354278		36.6366	0.362965
36.7367	0.354733		36.7367	0.363431
36.8368	0.35519		36.8368	0.3639
36.9369	0.35565		36.9369	0.36437
37.037	0.356111		37.037	0.364843
37.1371	0.356575		37.1371	0.365318
37.2372	0.357042		37.2372	0.365796
37.3373	0.35751		37.3373	0.366276
37.4374	0.357981		37.4374	0.366758
37.5375	0.358454		37.5375	0.367243
37.6376	0.35893		37.6376	0.36773
37.7377	0.359407		37.7377	0.368219
37.8378	0.359888		37.8378	0.368711
37.9379	0.36037		37.9379	0.369205
38.038	0.360855		38.038	0.369702
38.1381	0.361342		38.1381	0.370201
38.2382	0.361832		38.2382	0.370703
38.3383	0.362324		38.3383	0.371207
38.4384	0.362819		38.4384	0.371713
38.5385	0.363316		38.5385	0.372222
38.6386	0.363815		38.6386	0.372734
38.7387	0.364317		38.7387	0.373248
38.8388	0.364821		38.8388	0.373765
38.9389	0.365328		38.9389	0.374284
39.039	0.365837		39.039	0.374805
39.1391	0.366349		39.1391	0.37533
39.2392	0.366864		39.2392	0.375857
39.3393	0.367381		39.3393	0.376386
39.4394	0.3679		39.4394	0.376918
39.5395	0.368422		39.5395	0.377453
39.6396	0.368947		39.6396	0.37799
39.7397	0.369474		39.7397	0.37853
39.8398	0.370004		39.8398	0.379073
39.9399	0.370536		39.9399	0.379618
40.04	0.371071		40.04	0.380166
40.1401	0.371609		40.1401	0.380717
40.2402	0.372149		40.2402	0.381271
40.3403	0.372693		40.3403	0.381827
40.4404	0.373238		40.4404	0.382386
40.5405	0.373787		40.5405	0.382948
40.6406	0.374338		40.6406	0.383512
40.7407	0.374892		40.7407	0.38408
40.8408	0.375449		40.8408	0.38465
40.9409	0.376008		40.9409	0.385223
41.041	0.376571		41.041	0.385799
41.1411	0.377136		41.1411	0.386378
41.2412	0.377704		41.2412	0.38696
41.3413	0.378274		41.3413	0.387544
41.4414	0.378848		41.4414	0.388132
41.5415	0.379425		41.5415	0.388722
41.6416	0.380004		41.6416	0.389316
41.7417	0.380586		41.7417	0.389912
41.8418	0.381171		41.8418	0.390511
41.9419	0.38176		41.9419	0.391114
42.042	0.382351		42.042	0.391719
42.1421	0.382945		42.1421	0.392328
42.2422	0.383542		42.2422	0.392939
42.3423	0.384142		42.3423	0.393554
42.4424	0.384745		42.4424	0.394172
42.5425	0.385351		42.5425	0.394792
42.6426	0.38596		42.6426	0.395416
42.7427	0.386572		42.7427	0.396043
42.8428	0.387188		42.8428	0.396674
42.9429	0.387806		42.9429	0.397307
43.043	0.388428		43.043	0.397944
43.1431	0.389053		43.1431	0.398584
43.2432	0.38968		43.2432	0.399227
43.3433	0.390312		43.3433	0.399873
43.4434	0.390946		43.4434	0.400523
43.5435	0.391583		43.5435	0.401176
43.6436	0.392224		43.6436	0.401832
43.7437	0.392868		43.7437	0.402491
43.8438	0.393515		43.8438	0.403154
43.9439	0.394166		43.9439	0.403821
44.044	0.39482		44.044	0.404491
44.1441	0.395477		44.1441	0.405164
44.2442	0.396138		44.2442	0.40584
44.3443	0.396802		44.3443	0.40652
44.4444	0.397469		44.4444	0.407204
44.5445	0.39814		44.5445	0.407891
44.6446	0.398814		44.6446	0.408582
44.7447	0.399492		44.7447	0.409276
44.8448	0.400173		44.8448	0.409974
44.9449	0.400858		44.9449	0.410675
45.045	0.401546		45.045	0.41138
45.1451	0.402238		45.1451	0.412088
45.2452	0.402934		45.2452	0.412801
45.3453	0.403633		45.3453	0.413516
45.4454	0.404335		45.4454	0.414236
45.5455	0.405041		45.5455	0.414959
45.6456	0.405751		45.6456	0.415687
45.7457	0.406465		45.7457	0.416417
45.8458	0.407182		45.8458	0.417152
45.9459	0.407903		45.9459	0.417891
46.046	0.408628		46.046	0.418633
46.1461	0.409357		46.1461	0.419379
46.2462	0.410089		46.2462	0.420129
46.3463	0.410826		46.3463	0.420883
46.4464	0.411566		46.4464	0.421641
46.5465	0.41231		46.5465	0.422403
46.6466	0.413058		46.6466	0.423169
46.7467	0.413809		46.7467	0.423939
46.8468	0.414565		46.8468	0.424714
46.9469	0.415325		46.9469	0.425492
47.047	0.416089		47.047	0.426274
47.1471	0.416857		47.1471	0.42706
47.2472	0.417629		47.2472	0.427851
47.3473	0.418405		47.3473	0.428646
47.4474	0.419185		47.4474	0.429445
47.5475	0.419969		47.5475	0.430248
47.6476	0.420757		47.6476	0.431055
47.7477	0.42155		47.7477	0.431867
47.8478	0.422347		47.8478	0.432683
47.9479	0.423148		47.9479	0.433504
48.048	0.423953		48.048	0.434328
48.1481	0.424763		48.1481	0.435158
48.2482	0.425577		48.2482	0.435991
48.3483	0.426396		48.3483	0.43683
48.4484	0.427218		48.4484	0.437672
48.5485	0.428046		48.5485	0.43852
48.6486	0.428877		48.6486	0.439371
48.7487	0.429714		48.7487	0.440228
48.8488	0.430554		48.8488	0.441089
48.9489	0.4314		48.9489	0.441954
49.049	0.432249		49.049	0.442825
49.1491	0.433104		49.1491	0.4437
49.2492	0.433963		49.2492	0.44458
49.3493	0.434827		49.3493	0.445464
49.4494	0.435695		49.4494	0.446354
49.5495	0.436569		49.5495	0.447248
49.6496	0.437447		49.6496	0.448147
49.7497	0.43833		49.7497	0.449052
49.8498	0.439217		49.8498	0.449961
49.9499	0.44011		49.9499	0.450875
50.0501	0.441007		50.0501	0.451794
50.1502	0.44191		50.1502	0.452718
50.2503	0.442817		50.2503	0.453647
50.3504	0.44373		50.3504	0.454582
50.4505	0.444647		50.4505	0.455522
50.5506	0.44557		50.5506	0.456466
50.6507	0.446498		50.6507	0.457416
50.7508	0.44743		50.7508	0.458372
50.8509	0.448369		50.8509	0.459333
50.951	0.449312		50.951	0.460299
51.0511	0.450261		51.0511	0.46127
51.1512	0.451214		51.1512	0.462247
51.2513	0.452174		51.2513	0.463229
51.3514	0.453138		51.3514	0.464217
51.4515	0.454109		51.4515	0.465211
51.5516	0.455084		51.5516	0.46621
51.6517	0.456065		51.6517	0.467215
51.7518	0.457052		51.7518	0.468225
51.8519	0.458044		51.8519	0.469241
51.952	0.459042		51.952	0.470263
52.0521	0.460046		52.0521	0.471291
52.1522	0.461055		52.1522	0.472324
52.2523	0.46207		52.2523	0.473364
52.3524	0.463091		52.3524	0.474409
52.4525	0.464118		52.4525	0.475461
52.5526	0.46515		52.5526	0.476518
52.6527	0.466189		52.6527	0.477582
52.7528	0.467233		52.7528	0.478651
52.8529	0.468284		52.8529	0.479727
52.953	0.469341		52.953	0.480809
53.0531	0.470403		53.0531	0.481898
53.1532	0.471472		53.1532	0.482992
53.2533	0.472547		53.2533	0.484093
53.3534	0.473629		53.3534	0.485201
53.4535	0.474717		53.4535	0.486314
53.5536	0.475811		53.5536	0.487435
53.6537	0.476911		53.6537	0.488562
53.7538	0.478018		53.7538	0.489695
53.8539	0.479132		53.8539	0.490836
53.954	0.480252		53.954	0.491983
54.0541	0.481378		54.0541	0.493136
54.1542	0.482512		54.1542	0.494297
54.2543	0.483652		54.2543	0.495464
54.3544	0.484799		54.3544	0.496639
54.4545	0.485952		54.4545	0.49782
54.5546	0.487113		54.5546	0.499008
54.6547	0.48828		54.6547	0.500204
54.7548	0.489455		54.7548	0.501406
54.8549	0.490636		54.8549	0.502616
54.955	0.491825		54.955	0.503833
55.0551	0.493021		55.0551	0.505058
55.1552	0.494224		55.1552	0.50629
55.2553	0.495434		55.2553	0.507529
55.3554	0.496651		55.3554	0.508776
55.4555	0.497876		55.4555	0.51003
55.5556	0.499109		55.5556	0.511292
55.6557	0.500349		55.6557	0.512562
55.7558	0.501596		55.7558	0.513839
55.8559	0.502852		55.8559	0.515124
55.956	0.504114		55.956	0.516417
56.0561	0.505385		56.0561	0.517719
56.1562	0.506664		56.1562	0.519028
56.2563	0.50795		56.2563	0.520345
56.3564	0.509244		56.3564	0.52167
56.4565	0.510547		56.4565	0.523004
56.5566	0.511857		56.5566	0.524346
56.6567	0.513176		56.6567	0.525696
56.7568	0.514503		56.7568	0.527054
56.8569	0.515838		56.8569	0.528422
56.957	0.517182		56.957	0.529797
57.0571	0.518534		57.0571	0.531182
57.1572	0.519894		57.1572	0.532575
57.2573	0.521263		57.2573	0.533977
57.3574	0.522641		57.3574	0.535387
57.4575	0.524028		57.4575	0.536807
57.5576	0.525423		57.5576	0.538236
57.6577	0.526827		57.6577	0.539674
57.7578	0.528241		57.7578	0.541121
57.8579	0.529663		57.8579	0.542577
57.958	0.531094		57.958	0.544042
58.0581	0.532535		58.0581	0.545517
58.1582	0.533985		58.1582	0.547002
58.2583	0.535444		58.2583	0.548496
58.3584	0.536913		58.3584	0.55
58.4585	0.538391		58.4585	0.551513
58.5586	0.539879		58.5586	0.553037
58.6587	0.541377		58.6587	0.55457
58.7588	0.542884		58.7588	0.556114
58.8589	0.544402		58.8589	0.557667
58.959	0.545929		58.959	0.559231
59.0591	0.547466		59.0591	0.560805
59.1592	0.549014		59.1592	0.562389
59.2593	0.550572		59.2593	0.563984
59.3594	0.55214		59.3594	0.565589
59.4595	0.553718		59.4595	0.567206
59.5596	0.555307		59.5596	0.568832
59.6597	0.556907		59.6597	0.57047
59.7598	0.558517		59.7598	0.572119
59.8599	0.560139		59.8599	0.573779
59.96	0.561771		59.96	0.57545
60.0601	0.563414		60.0601	0.577132
60.1602	0.565069		60.1602	0.578826
60.2603	0.566734		60.2603	0.580531
60.3604	0.568411		60.3604	0.582248
60.4605	0.570099		60.4605	0.583976
60.5606	0.571799		60.5606	0.585717
60.6607	0.573511		60.6607	0.587469
60.7608	0.575234		60.7608	0.589233
60.8609	0.57697		60.8609	0.59101
60.961	0.578717		60.961	0.592798
61.0611	0.580476		61.0611	0.5946
61.1612	0.582248		61.1612	0.596413
61.2613	0.584032		61.2613	0.59824
61.3614	0.585829		61.3614	0.600079
61.4615	0.587638		61.4615	0.601931
61.5616	0.589459		61.5616	0.603796
61.6617	0.591294		61.6617	0.605674
61.7618	0.593142		61.7618	0.607565
61.8619	0.595002		61.8619	0.60947
61.962	0.596876		61.962	0.611388
62.0621	0.598763		62.0621	0.61332
62.1622	0.600664		62.1622	0.615266
62.2623	0.602579		62.2623	0.617225
62.3624	0.604507		62.3624	0.619199
62.4625	0.606449		62.4625	0.621187
62.5626	0.608405		62.5626	0.623189
62.6627	0.610375		62.6627	0.625206
62.7628	0.61236		62.7628	0.627238
62.8629	0.614359		62.8629	0.629284
62.963	0.616372		62.963	0.631345
63.0631	0.618401		63.0631	0.633421
63.1632	0.620444		63.1632	0.635513
63.2633	0.622503		63.2633	0.63762
63.3634	0.624576		63.3634	0.639742
63.4635	0.626665		63.4635	0.641881
63.5636	0.62877		63.5636	0.644035
63.6637	0.63089		63.6637	0.646205
63.7638	0.633026		63.7638	0.648392
63.8639	0.635178		63.8639	0.650594
63.964	0.637347		63.964	0.652814
64.0641	0.639531		64.0641	0.65505
64.1642	0.641733		64.1642	0.657303
64.2643	0.643951		64.2643	0.659573
64.3644	0.646186		64.3644	0.66186
64.4645	0.648437		64.4645	0.664165
64.5646	0.650707		64.5646	0.666488
64.6647	0.652993		64.6647	0.668828
64.7648	0.655298		64.7648	0.671187
64.8649	0.65762		64.8649	0.673563
64.965	0.65996		64.965	0.675958
65.0651	0.662318		65.0651	0.678372
65.1652	0.664695		65.1652	0.680805
65.2653	0.667091		65.2653	0.683256
65.3654	0.669505		65.3654	0.685727
65.4655	0.671938		65.4655	0.688217
65.5656	0.674391		65.5656	0.690727
65.6657	0.676863		65.6657	0.693257
65.7658	0.679354		65.7658	0.695807
65.8659	0.681866		65.8659	0.698377
65.966	0.684397		65.966	0.700968
66.0661	0.686949		66.0661	0.703579
66.1662	0.689522		66.1662	0.706212
66.2663	0.692115		66.2663	0.708866
66.3664	0.69473		66.3664	0.711541
66.4665	0.697365		66.4665	0.714239
66.5666	0.700023		66.5666	0.716958
66.6667	0.702702		66.6667	0.719699
66.7668	0.705403		66.7668	0.722463
66.8669	0.708126		66.8669	0.72525
66.967	0.710872		66.967	0.72806
67.0671	0.71364		67.0671	0.730893
67.1672	0.716432		67.1672	0.733749
67.2673	0.719247		67.2673	0.73663
67.3674	0.722086		67.3674	0.739534
67.4675	0.724948		67.4675	0.742463
67.5676	0.727835		67.5676	0.745417
67.6677	0.730746		67.6677	0.748396
67.7678	0.733682		67.7678	0.7514
67.8679	0.736643		67.8679	0.754429
67.968	0.739629		67.968	0.757485
68.0681	0.742641		68.0681	0.760566
68.1682	0.745679		68.1682	0.763675
68.2683	0.748744		68.2683	0.76681
68.3684	0.751834		68.3684	0.769972
68.4685	0.754952		68.4685	0.773162
68.5686	0.758097		68.5686	0.776379
68.6687	0.76127		68.6687	0.779625
68.7688	0.76447		68.7688	0.782899
68.8689	0.767699		68.8689	0.786203
68.969	0.770957		68.969	0.789535
69.0691	0.774243		69.0691	0.792897
69.1692	0.777559		69.1692	0.796289
69.2693	0.780904		69.2693	0.799712
69.3694	0.78428		69.3694	0.803165
69.4695	0.787686		69.4695	0.806649
69.5696	0.791123		69.5696	0.810165
69.6697	0.794591		69.6697	0.813713
69.7698	0.798091		69.7698	0.817293
69.8699	0.801623		69.8699	0.820906
69.97	0.805187		69.97	0.824552
70.0701	0.808784		70.0701	0.828231
70.1702	0.812415		70.1702	0.831945
70.2703	0.816079		70.2703	0.835693
70.3704	0.819778		70.3704	0.839476
70.4705	0.823511		70.4705	0.843294
70.5706	0.827279		70.5706	0.847148
70.6707	0.831083		70.6707	0.851039
70.7708	0.834923		70.7708	0.854966
70.8709	0.8388		70.8709	0.85893
70.971	0.842713		70.971	0.862933
71.0711	0.846664		71.0711	0.866973
71.1712	0.850653		71.1712	0.871053
71.2713	0.85468		71.2713	0.875171
71.3714	0.858746		71.3714	0.87933
71.4715	0.862852		71.4715	0.883529
71.5716	0.866998		71.5716	0.887769
71.6717	0.871185		71.6717	0.89205
71.7718	0.875413		71.7718	0.896373
71.8719	0.879683		71.8719	0.900739
71.972	0.883995		71.972	0.905148
72.0721	0.88835		72.0721	0.909601
72.1722	0.892748		72.1722	0.914099
72.2723	0.897191		72.2723	0.918641
72.3724	0.901678		72.3724	0.923229
72.4725	0.906211		72.4725	0.927864
72.5726	0.91079		72.5726	0.932545
72.6727	0.915415		72.6727	0.937274
72.7728	0.920088		72.7728	0.942051
72.8729	0.924809		72.8729	0.946877
72.973	0.929578		72.973	0.951753
73.0731	0.934397		73.0731	0.956679
73.1732	0.939266		73.1732	0.961657
73.2733	0.944186		73.2733	0.966686
73.3734	0.949157		73.3734	0.971768
73.4735	0.954181		73.4735	0.976903
73.5736	0.959257		73.5736	0.982092
73.6737	0.964388		73.6737	0.987336
73.7738	0.969573		73.7738	0.992636
73.8739	0.974814		73.8739	0.997992
73.974	0.98011		73.974	1.00341
74.0741	0.985464		74.0741	1.00888
74.1742	0.990876		74.1742	1.01441
74.2743	0.996347		74.2743	1.02
74.3744	1.00188		74.3744	1.02565
74.4745	1.00747		74.4745	1.03136
74.5746	1.01312		74.5746	1.03714
74.6747	1.01884		74.6747	1.04298
74.7748	1.02461		74.7748	1.04888
74.8749	1.03046		74.8749	1.05485
74.975	1.03636		74.975	1.06089
75.0751	1.04234		75.0751	1.06699
75.1752	1.04838		75.1752	1.07317
75.2753	1.05449		75.2753	1.07941
75.3754	1.06067		75.3754	1.08572
75.4755	1.06692		75.4755	1.0921
75.5756	1.07324		75.5756	1.09856
75.6757	1.07963		75.6757	1.10509
75.7758	1.0861		75.7758	1.1117
75.8759	1.09264		75.8759	1.11838
75.976	1.09926		75.976	1.12514
76.0761	1.10596		76.0761	1.13198
76.1762	1.11273		76.1762	1.1389
76.2763	1.11958		76.2763	1.1459
76.3764	1.12652		76.3764	1.15298
76.4765	1.13354		76.4765	1.16015
76.5766	1.14064		76.5766	1.1674
76.6767	1.14782		76.6767	1.17473
76.7768	1.15509		76.7768	1.18216
76.8769	1.16245		76.8769	1.18967
76.977	1.1699		76.977	1.19728
77.0771	1.17744		77.0771	1.20497
77.1772	1.18507		77.1772	1.21276
77.2773	1.1928		77.2773	1.22065
77.3774	1.20061		77.3774	1.22863
77.4775	1.20853		77.4775	1.23671
77.5776	1.21654		77.5776	1.24489
77.6777	1.22466		77.6777	1.25317
77.7778	1.23287		77.7778	1.26155
77.8779	1.24119		77.8779	1.27004
77.978	1.24961		77.978	1.27863
78.0781	1.25813		78.0781	1.28733
78.1782	1.26677		78.1782	1.29614
78.2783	1.27551		78.2783	1.30506
78.3784	1.28437		78.3784	1.3141
78.4785	1.29333		78.4785	1.32325
78.5786	1.30242		78.5786	1.33251
78.6787	1.31162		78.6787	1.34189
78.7788	1.32093		78.7788	1.3514
78.8789	1.33037		78.8789	1.36102
78.979	1.33993		78.979	1.37077
79.0791	1.34962		79.0791	1.38065
79.1792	1.35943		79.1792	1.39065
79.2793	1.36937		79.2793	1.40079
79.3794	1.37944		79.3794	1.41106
79.4795	1.38964		79.4795	1.42146
79.5796	1.39998		79.5796	1.43199
79.6797	1.41045		79.6797	1.44267
79.7798	1.42106		79.7798	1.45348
79.8799	1.43181		79.8799	1.46444
79.98	1.44271		79.98	1.47554
80.0801	1.45375		80.0801	1.48679
80.1802	1.46494		80.1802	1.49819
80.2803	1.47627		80.2803	1.50974
80.3804	1.48776		80.3804	1.52145
80.4805	1.4994		80.4805	1.5333
80.5806	1.5112		80.5806	1.54532
80.6807	1.52316		80.6807	1.5575
80.7808	1.53528		80.7808	1.56984
80.8809	1.54756		80.8809	1.58234
80.981	1.56		80.981	1.59501
81.0811	1.57262		81.0811	1.60786
81.1812	1.5854		81.1812	1.62087
81.2813	1.59835		81.2813	1.63405
81.3814	1.61148		81.3814	1.64741
81.4815	1.62479		81.4815	1.66095
81.5816	1.63827		81.5816	1.67467
81.6817	1.65194		81.6817	1.68857
81.7818	1.66578		81.7818	1.70266
81.8819	1.67982		81.8819	1.71693
81.982	1.69403		81.982	1.73139
82.0821	1.70844		82.0821	1.74604
82.1822	1.72304		82.1822	1.76089
82.2823	1.73783		82.2823	1.77592
82.3824	1.75282		82.3824	1.79115
82.4825	1.768		82.4825	1.80658
82.5826	1.78338		82.5826	1.82221
82.6827	1.79895		82.6827	1.83803
82.7828	1.81473		82.7828	1.85406
82.8829	1.83071		82.8829	1.87029
82.983	1.84689		82.983	1.88672
83.0831	1.86327		83.0831	1.90336
83.1832	1.87986		83.1832	1.9202
83.2833	1.89665		83.2833	1.93724
83.3834	1.91365		83.3834	1.95449
83.4835	1.93085		83.4835	1.97194
83.5836	1.94825		83.5836	1.9896
83.6837	1.96586		83.6837	2.00746
83.7838	1.98367		83.7838	2.02552
83.8839	2.00168		83.8839	2.04378
83.984	2.01989		83.984	2.06224
84.0841	2.03829		84.0841	2.0809
84.1842	2.0569		84.1842	2.09975
84.2843	2.07569		84.2843	2.1188
84.3844	2.09468		84.3844	2.13803
84.4845	2.11385		84.4845	2.15744
84.5846	2.1332		84.5846	2.17704
84.6847	2.15273		84.6847	2.19681
84.7848	2.17243		84.7848	2.21674
84.8849	2.19229		84.8849	2.23684
84.985	2.21232		84.985	2.2571
85.0851	2.23249		85.0851	2.2775
85.1852	2.25281		85.1852	2.29805
85.2853	2.27325		85.2853	2.31872
85.3854	2.29383		85.3854	2.33951
85.4855	2.31451		85.4855	2.36041
85.5856	2.3353		85.5856	2.38141
85.6857	2.35618		85.6857	2.40249
85.7858	2.37713		85.7858	2.42364
85.8859	2.39814		85.8859	2.44485
85.986	2.4192		85.986	2.4661
86.0861	2.44028		86.0861	2.48737
86.1862	2.46138		86.1862	2.50865
86.2863	2.48247		86.2863	2.52992
86.3864	2.50353		86.3864	2.55114
86.4865	2.52454		86.4865	2.57232
86.5866	2.54548		86.5866	2.59341
86.6867	2.56632		86.6867	2.61441
86.7868	2.58704		86.7868	2.63527
86.8869	2.60762		86.8869	2.65599
86.987	2.62802		86.987	2.67652
87.0871	2.64823		87.0871	2.69685
87.1872	2.6682		87.1872	2.71693
87.2873	2.68791		87.2873	2.73675
87.3874	2.70733		87.3874	2.75627
87.4875	2.72642		87.4875	2.77546
87.5876	2.74516		87.5876	2.79428
87.6877	2.7635		87.6877	2.81271
87.7878	2.78142		87.7878	2.8307
87.8879	2.79887		87.8879	2.84822
87.988	2.81583		87.988	2.86524
88.0881	2.83226		88.0881	2.88172
88.1882	2.84811		88.1882	2.89763
88.2883	2.86337		88.2883	2.91293
88.3884	2.87798		88.3884	2.92759
88.4885	2.89193		88.4885	2.94156
88.5886	2.90516		88.5886	2.95483
88.6887	2.91766		88.6887	2.96735
88.7888	2.92938		88.7888	2.97909
88.8889	2.94029		88.8889	2.99003
88.989	2.95038		88.989	3.00013
89.0891	2.9596		89.0891	3.00936
89.1892	2.96794		89.1892	3.01771
89.2893	2.97536		89.2893	3.02515
89.3894	2.98186		89.3894	3.03165
89.4895	2.9874		89.4895	3.0372
89.5896	2.99198		89.5896	3.04178
89.6897	2.99558		89.6897	3.04538
89.7898	2.99818		89.7898	3.04799
89.8899	2.99979		89.8899	3.0496
89.99	3.00039		89.99	3.0502
90.0901	2.99999		90.0901	3.0498
90.1902	2.99858		90.1902	3.04839
90.2903	2.99618		90.2903	3.04598
90.3904	2.99278		90.3904	3.04258
90.4905	2.9884		90.4905	3.03819
90.5906	2.98304		90.5906	3.03283
90.6907	2.97674		90.6907	3.02652
90.7908	2.9695		90.7908	3.01927
90.8909	2.96134		90.8909	3.01111
90.991	2.95229		90.991	3.00205
91.0911	2.94238		91.0911	2.99212
91.1912	2.93163		91.1912	2.98135
91.2913	2.92006		91.2913	2.96976
91.3914	2.90772		91.3914	2.95739
91.4915	2.89463		91.4915	2.94428
91.5916	2.88083		91.5916	2.93044
91.6917	2.86634		91.6917	2.91592
91.7918	2.85121		91.7918	2.90074
91.8919	2.83547		91.8919	2.88495
91.992	2.81916		91.992	2.86858
92.0921	2.8023		92.0921	2.85167
92.1922	2.78494		92.1922	2.83424
92.2923	2.76712		92.2923	2.81634
92.3924	2.74886		92.3924	2.798
92.4925	2.7302		92.4925	2.77925
92.5926	2.71117		92.5926	2.76014
92.6927	2.69182		92.6927	2.74068
92.7928	2.67216		92.7928	2.72092
92.8929	2.65224		92.8929	2.70088
92.993	2.63208		92.993	2.6806
93.0931	2.61172		93.0931	2.66011
93.1932	2.59117		93.1932	2.63943
93.2933	2.57047		93.2933	2.61859
93.3934	2.54965		93.3934	2.59762
93.4935	2.52873		93.4935	2.57654
93.5936	2.50773		93.5936	2.55538
93.6937	2.48668		93.6937	2.53416
93.7938	2.4656		93.7938	2.51291
93.8939	2.4445		93.8939	2.49163
93.994	2.42341		93.994	2.47036
94.0941	2.40235		94.0941	2.4491
94.1942	2.38132		94.1942	2.42788
94.2943	2.36036		94.2943	2.40672
94.3944	2.33947		94.3944	2.38562
94.4945	2.31866		94.4945	2.3646
94.5946	2.29796		94.5946	2.34368
94.6947	2.27736		94.6947	2.32287
94.7948	2.25688		94.7948	2.30217
94.8949	2.23654		94.8949	2.2816
94.995	2.21634		94.995	2.26117
95.0951	2.19629		95.0951	2.24088
95.1952	2.17639		95.1952	2.22075
95.2953	2.15666		95.2953	2.20078
95.3954	2.13709		95.3954	2.18098
95.4955	2.11771		95.4955	2.16135
95.5956	2.0985		95.5956	2.1419
95.6957	2.07948		95.6957	2.12263
95.7958	2.06064		95.7958	2.10355
95.8959	2.042		95.8959	2.08466
95.996	2.02355		95.996	2.06596
96.0961	2.0053		96.0961	2.04746
96.1962	1.98725		96.1962	2.02916
96.2963	1.9694		96.2963	2.01105
96.3964	1.95175		96.3964	1.99315
96.4965	1.93431		96.4965	1.97546
96.5966	1.91707		96.5966	1.95796
96.6967	1.90003		96.6967	1.94067
96.7968	1.8832		96.7968	1.92359
96.8969	1.86657		96.8969	1.90671
96.997	1.85015		96.997	1.89003
97.0971	1.83393		97.0971	1.87356
97.1972	1.81791		97.1972	1.85729
97.2973	1.80209		97.2973	1.84122
97.3974	1.78648		97.3974	1.82536
97.4975	1.77106		97.4975	1.80969
97.5976	1.75584		97.5976	1.79422
97.6977	1.74081		97.6977	1.77895
97.7978	1.72598		97.7978	1.76388
97.8979	1.71135		97.8979	1.749
97.998	1.6969		97.998	1.73431
98.0981	1.68264		98.0981	1.71981
98.1982	1.66857		98.1982	1.7055
98.2983	1.65469		98.2983	1.69138
98.3984	1.64099		98.3984	1.67744
98.4985	1.62747		98.4985	1.66368
98.5986	1.61413		98.5986	1.65011
98.6987	1.60097		98.6987	1.63671
98.7988	1.58798		98.7988	1.62349
98.8989	1.57516		98.8989	1.61044
98.999	1.56251		98.999	1.59757
99.0991	1.55003		99.0991	1.58486
99.1992	1.53772		99.1992	1.57233
99.2993	1.52557		99.2993	1.55995
99.3994	1.51358		99.3994	1.54774
99.4995	1.50175		99.4995	1.5357
99.5996	1.49008		99.5996	1.52381
99.6997	1.47856		99.6997	1.51207
99.7998	1.46719		99.7998	1.50049
99.8999	1.45597		99.8999	1.48906
100	1.4449		100	1.47778

## Sheet: Fig.3a and d
phi (deg)	mu_0 H_c2 (T)	y_error_low (T)	y_error_high (T)		phi (deg)	fitted curve (T)
210	2.0982	2.09013	2.10626		-120	2.07345
200	2.08668	2.08141	2.09195		-119.64	2.07341
190.001	2.0746	2.06964	2.07955		-119.279	2.07338
180	2.06725	2.06347	2.07102		-118.919	2.07337
170	2.06488	2.06071	2.06906		-118.559	2.07337
160	2.07621	2.07284	2.07958		-118.198	2.07338
150	2.07981	2.07519	2.08442		-117.838	2.07341
140.001	2.07849	2.07268	2.08431		-117.477	2.07345
130	2.06828	2.06532	2.07125		-117.117	2.0735
120	2.06519	2.06066	2.06971		-116.757	2.07357
110	2.07122	2.06659	2.07585		-116.396	2.07365
100	2.07356	2.06976	2.07736		-116.036	2.07374
89.9997	2.08651	2.08129	2.09172		-115.676	2.07385
80.0004	2.08151	2.07787	2.08516		-115.315	2.07397
70.0003	2.07648	2.06691	2.08604		-114.955	2.0741
60.0003	2.07029	2.06566	2.07492		-114.595	2.07424
49.9995	2.08067	2.07641	2.08492		-114.234	2.07439
39.9998	2.09047	2.08596	2.09499		-113.874	2.07456
29.9989	2.10191	2.09677	2.10706		-113.514	2.07473
20.0002	2.08687	2.08005	2.0937		-113.153	2.07492
0.000373642	2.06822	2.06002	2.07642		-112.793	2.07512
-10.0003	2.0652	2.05925	2.07115		-112.432	2.07532
-20.0003	2.07651	2.07102	2.08201		-112.072	2.07554
-30.0003	2.08076	2.07612	2.08539		-111.712	2.07576
-39.9995	2.07624	2.0709	2.08157		-111.351	2.076
-59.9997	2.05837	2.05027	2.06647		-110.991	2.07624
-90.0003	2.08447	2.07933	2.08962		-110.631	2.07649
					-110.27	2.07675
					-109.91	2.07701
					-109.55	2.07729
					-109.189	2.07756
					-108.829	2.07785
					-108.468	2.07813
					-108.108	2.07843
					-107.748	2.07872
					-107.387	2.07902
					-107.027	2.07933
					-106.667	2.07963
					-106.306	2.07994
					-105.946	2.08025
					-105.586	2.08056
					-105.225	2.08087
					-104.865	2.08118
					-104.505	2.08149
					-104.144	2.08179
					-103.784	2.0821
					-103.423	2.0824
					-103.063	2.0827
					-102.703	2.083
					-102.342	2.08329
					-101.982	2.08358
					-101.622	2.08386
					-101.261	2.08414
					-100.901	2.08441
					-100.541	2.08467
					-100.18	2.08493
					-99.8198	2.08518
					-99.4595	2.08542
					-99.0991	2.08566
					-98.7387	2.08588
					-98.3784	2.0861
					-98.018	2.0863
					-97.6577	2.08649
					-97.2973	2.08668
					-96.9369	2.08685
					-96.5766	2.08701
					-96.2162	2.08716
					-95.8559	2.0873
					-95.4955	2.08743
					-95.1351	2.08754
					-94.7748	2.08764
					-94.4144	2.08773
					-94.0541	2.0878
					-93.6937	2.08786
					-93.3333	2.0879
					-92.973	2.08793
					-92.6126	2.08795
					-92.2523	2.08795
					-91.8919	2.08794
					-91.5315	2.08792
					-91.1712	2.08788
					-90.8108	2.08782
					-90.4505	2.08775
					-90.0901	2.08766
					-89.7297	2.08756
					-89.3694	2.08745
					-89.009	2.08732
					-88.6486	2.08717
					-88.2883	2.08701
					-87.9279	2.08684
					-87.5676	2.08665
					-87.2072	2.08645
					-86.8468	2.08623
					-86.4865	2.086
					-86.1261	2.08576
					-85.7658	2.0855
					-85.4054	2.08523
					-85.045	2.08494
					-84.6847	2.08465
					-84.3243	2.08434
					-83.964	2.08402
					-83.6036	2.08369
					-83.2432	2.08334
					-82.8829	2.08299
					-82.5225	2.08262
					-82.1622	2.08224
					-81.8018	2.08186
					-81.4414	2.08146
					-81.0811	2.08106
					-80.7207	2.08065
					-80.3604	2.08023
					-80	2.0798
					-79.6396	2.07936
					-79.2793	2.07892
					-78.9189	2.07847
					-78.5586	2.07802
					-78.1982	2.07756
					-77.8378	2.0771
					-77.4775	2.07664
					-77.1171	2.07617
					-76.7568	2.07569
					-76.3964	2.07522
					-76.036	2.07474
					-75.6757	2.07427
					-75.3153	2.07379
					-74.955	2.07331
					-74.5946	2.07284
					-74.2342	2.07236
					-73.8739	2.07189
					-73.5135	2.07142
					-73.1532	2.07095
					-72.7928	2.07048
					-72.4324	2.07002
					-72.0721	2.06957
					-71.7117	2.06912
					-71.3514	2.06867
					-70.991	2.06823
					-70.6306	2.0678
					-70.2703	2.06738
					-69.9099	2.06696
					-69.5495	2.06655
					-69.1892	2.06615
					-68.8288	2.06576
					-68.4685	2.06538
					-68.1081	2.06501
					-67.7477	2.06465
					-67.3874	2.0643
					-67.027	2.06397
					-66.6667	2.06364
					-66.3063	2.06333
					-65.9459	2.06303
					-65.5856	2.06274
					-65.2252	2.06247
					-64.8649	2.0622
					-64.5045	2.06196
					-64.1441	2.06173
					-63.7838	2.06151
					-63.4234	2.0613
					-63.0631	2.06112
					-62.7027	2.06094
					-62.3423	2.06078
					-61.982	2.06064
					-61.6216	2.06051
					-61.2613	2.0604
					-60.9009	2.06031
					-60.5405	2.06023
					-60.1802	2.06016
					-59.8198	2.06011
					-59.4595	2.06008
					-59.0991	2.06006
					-58.7387	2.06006
					-58.3784	2.06008
					-58.018	2.06011
					-57.6577	2.06016
					-57.2973	2.06022
					-56.9369	2.0603
					-56.5766	2.06039
					-56.2162	2.06049
					-55.8559	2.06062
					-55.4955	2.06075
					-55.1351	2.06091
					-54.7748	2.06107
					-54.4144	2.06125
					-54.0541	2.06144
					-53.6937	2.06165
					-53.3333	2.06187
					-52.973	2.0621
					-52.6126	2.06234
					-52.2523	2.0626
					-51.8919	2.06286
					-51.5315	2.06314
					-51.1712	2.06343
					-50.8108	2.06373
					-50.4505	2.06404
					-50.0901	2.06435
					-49.7297	2.06468
					-49.3694	2.06501
					-49.009	2.06536
					-48.6486	2.0657
					-48.2883	2.06606
					-47.9279	2.06642
					-47.5676	2.06679
					-47.2072	2.06716
					-46.8468	2.06754
					-46.4865	2.06792
					-46.1261	2.06831
					-45.7658	2.0687
					-45.4054	2.06909
					-45.045	2.06948
					-44.6847	2.06987
					-44.3243	2.07027
					-43.964	2.07066
					-43.6036	2.07106
					-43.2432	2.07145
					-42.8829	2.07184
					-42.5225	2.07223
					-42.1622	2.07262
					-41.8018	2.073
					-41.4414	2.07338
					-41.0811	2.07376
					-40.7207	2.07413
					-40.3604	2.0745
					-40	2.07486
					-39.6396	2.07521
					-39.2793	2.07556
					-38.9189	2.0759
					-38.5586	2.07623
					-38.1982	2.07656
					-37.8378	2.07687
					-37.4775	2.07718
					-37.1171	2.07748
					-36.7568	2.07777
					-36.3964	2.07804
					-36.036	2.07831
					-35.6757	2.07857
					-35.3153	2.07881
					-34.955	2.07905
					-34.5946	2.07927
					-34.2342	2.07948
					-33.8739	2.07968
					-33.5135	2.07986
					-33.1532	2.08004
					-32.7928	2.0802
					-32.4324	2.08034
					-32.0721	2.08048
					-31.7117	2.0806
					-31.3514	2.0807
					-30.991	2.0808
					-30.6306	2.08088
					-30.2703	2.08094
					-29.9099	2.08099
					-29.5495	2.08103
					-29.1892	2.08106
					-28.8288	2.08107
					-28.4685	2.08106
					-28.1081	2.08105
					-27.7477	2.08102
					-27.3874	2.08097
					-27.027	2.08091
					-26.6667	2.08084
					-26.3063	2.08076
					-25.9459	2.08067
					-25.5856	2.08056
					-25.2252	2.08044
					-24.8649	2.0803
					-24.5045	2.08016
					-24.1441	2.08
					-23.7838	2.07983
					-23.4234	2.07966
					-23.0631	2.07947
					-22.7027	2.07927
					-22.3423	2.07906
					-21.982	2.07884
					-21.6216	2.07861
					-21.2613	2.07838
					-20.9009	2.07813
					-20.5405	2.07788
					-20.1802	2.07762
					-19.8198	2.07735
					-19.4595	2.07708
					-19.0991	2.0768
					-18.7387	2.07652
					-18.3784	2.07623
					-18.018	2.07593
					-17.6577	2.07564
					-17.2973	2.07534
					-16.9369	2.07503
					-16.5766	2.07473
					-16.2162	2.07442
					-15.8559	2.07411
					-15.4955	2.0738
					-15.1351	2.07349
					-14.7748	2.07318
					-14.4144	2.07287
					-14.0541	2.07256
					-13.6937	2.07226
					-13.3333	2.07196
					-12.973	2.07166
					-12.6126	2.07136
					-12.2523	2.07107
					-11.8919	2.07078
					-11.5315	2.0705
					-11.1712	2.07023
					-10.8108	2.06996
					-10.4505	2.06969
					-10.0901	2.06944
					-9.72973	2.06919
					-9.36937	2.06895
					-9.00901	2.06872
					-8.64865	2.0685
					-8.28829	2.06829
					-7.92793	2.06808
					-7.56757	2.06789
					-7.20721	2.06771
					-6.84685	2.06754
					-6.48649	2.06738
					-6.12613	2.06723
					-5.76577	2.0671
					-5.40541	2.06698
					-5.04505	2.06687
					-4.68468	2.06677
					-4.32432	2.06669
					-3.96396	2.06662
					-3.6036	2.06656
					-3.24324	2.06652
					-2.88288	2.06649
					-2.52252	2.06648
					-2.16216	2.06648
					-1.8018	2.0665
					-1.44144	2.06653
					-1.08108	2.06657
					-0.720721	2.06663
					-0.36036	2.0667
					0	2.06679
					0.36036	2.0669
					0.720721	2.06702
					1.08108	2.06715
					1.44144	2.0673
					1.8018	2.06746
					2.16216	2.06764
					2.52252	2.06783
					2.88288	2.06804
					3.24324	2.06826
					3.6036	2.06849
					3.96396	2.06874
					4.32432	2.069
					4.68468	2.06927
					5.04505	2.06956
					5.40541	2.06986
					5.76577	2.07017
					6.12613	2.0705
					6.48649	2.07083
					6.84685	2.07118
					7.20721	2.07154
					7.56757	2.07191
					7.92793	2.07228
					8.28829	2.07267
					8.64865	2.07307
					9.00901	2.07348
					9.36937	2.07389
					9.72973	2.07431
					10.0901	2.07474
					10.4505	2.07518
					10.8108	2.07562
					11.1712	2.07607
					11.5315	2.07653
					11.8919	2.07698
					12.2523	2.07745
					12.6126	2.07791
					12.973	2.07838
					13.3333	2.07886
					13.6937	2.07933
					14.0541	2.07981
					14.4144	2.08028
					14.7748	2.08076
					15.1351	2.08124
					15.4955	2.08172
					15.8559	2.08219
					16.2162	2.08266
					16.5766	2.08313
					16.9369	2.0836
					17.2973	2.08406
					17.6577	2.08452
					18.018	2.08498
					18.3784	2.08543
					18.7387	2.08587
					19.0991	2.08631
					19.4595	2.08674
					19.8198	2.08716
					20.1802	2.08758
					20.5405	2.08798
					20.9009	2.08838
					21.2613	2.08877
					21.6216	2.08915
					21.982	2.08951
					22.3423	2.08987
					22.7027	2.09022
					23.0631	2.09055
					23.4234	2.09087
					23.7838	2.09118
					24.1441	2.09148
					24.5045	2.09176
					24.8649	2.09203
					25.2252	2.09229
					25.5856	2.09253
					25.9459	2.09276
					26.3063	2.09298
					26.6667	2.09318
					27.027	2.09336
					27.3874	2.09353
					27.7477	2.09369
					28.1081	2.09383
					28.4685	2.09395
					28.8288	2.09406
					29.1892	2.09415
					29.5495	2.09422
					29.9099	2.09428
					30.2703	2.09433
					30.6306	2.09436
					30.991	2.09437
					31.3514	2.09437
					31.7117	2.09435
					32.0721	2.09431
					32.4324	2.09426
					32.7928	2.0942
					33.1532	2.09412
					33.5135	2.09402
					33.8739	2.09391
					34.2342	2.09378
					34.5946	2.09364
					34.955	2.09349
					35.3153	2.09332
					35.6757	2.09314
					36.036	2.09294
					36.3964	2.09273
					36.7568	2.09251
					37.1171	2.09228
					37.4775	2.09203
					37.8378	2.09177
					38.1982	2.0915
					38.5586	2.09122
					38.9189	2.09093
					39.2793	2.09063
					39.6396	2.09032
					40	2.09
					40.3604	2.08967
					40.7207	2.08933
					41.0811	2.08899
					41.4414	2.08864
					41.8018	2.08828
					42.1622	2.08792
					42.5225	2.08755
					42.8829	2.08718
					43.2432	2.0868
					43.6036	2.08641
					43.964	2.08603
					44.3243	2.08564
					44.6847	2.08525
					45.045	2.08486
					45.4054	2.08446
					45.7658	2.08407
					46.1261	2.08367
					46.4865	2.08328
					46.8468	2.08289
					47.2072	2.08249
					47.5676	2.0821
					47.9279	2.08172
					48.2883	2.08134
					48.6486	2.08096
					49.009	2.08058
					49.3694	2.08021
					49.7297	2.07985
					50.0901	2.07949
					50.4505	2.07913
					50.8108	2.07879
					51.1712	2.07845
					51.5315	2.07812
					51.8919	2.0778
					52.2523	2.07748
					52.6126	2.07718
					52.973	2.07688
					53.3333	2.0766
					53.6937	2.07632
					54.0541	2.07606
					54.4144	2.0758
					54.7748	2.07556
					55.1351	2.07533
					55.4955	2.07511
					55.8559	2.0749
					56.2162	2.07471
					56.5766	2.07452
					56.9369	2.07436
					57.2973	2.0742
					57.6577	2.07406
					58.018	2.07393
					58.3784	2.07381
					58.7387	2.07371
					59.0991	2.07362
					59.4595	2.07354
					59.8198	2.07348
					60.1802	2.07343
					60.5405	2.07339
					60.9009	2.07337
					61.2613	2.07337
					61.6216	2.07337
					61.982	2.07339
					62.3423	2.07343
					62.7027	2.07347
					63.0631	2.07353
					63.4234	2.07361
					63.7838	2.07369
					64.1441	2.07379
					64.5045	2.07391
					64.8649	2.07403
					65.2252	2.07417
					65.5856	2.07431
					65.9459	2.07447
					66.3063	2.07464
					66.6667	2.07482
					67.027	2.07502
					67.3874	2.07522
					67.7477	2.07543
					68.1081	2.07565
					68.4685	2.07588
					68.8288	2.07612
					69.1892	2.07636
					69.5495	2.07662
					69.9099	2.07688
					70.2703	2.07715
					70.6306	2.07742
					70.991	2.0777
					71.3514	2.07799
					71.7117	2.07828
					72.0721	2.07857
					72.4324	2.07887
					72.7928	2.07917
					73.1532	2.07948
					73.5135	2.07978
					73.8739	2.08009
					74.2342	2.0804
					74.5946	2.08071
					74.955	2.08102
					75.3153	2.08133
					75.6757	2.08164
					76.036	2.08195
					76.3964	2.08225
					76.7568	2.08255
					77.1171	2.08285
					77.4775	2.08315
					77.8378	2.08344
					78.1982	2.08372
					78.5586	2.084
					78.9189	2.08428
					79.2793	2.08454
					79.6396	2.0848
					80	2.08506
					80.3604	2.0853
					80.7207	2.08554
					81.0811	2.08577
					81.4414	2.08599
					81.8018	2.0862
					82.1622	2.0864
					82.5225	2.08659
					82.8829	2.08677
					83.2432	2.08693
					83.6036	2.08709
					83.964	2.08723
					84.3243	2.08737
					84.6847	2.08748
					85.045	2.08759
					85.4054	2.08768
					85.7658	2.08776
					86.1261	2.08783
					86.4865	2.08788
					86.8468	2.08792
					87.2072	2.08795
					87.5676	2.08796
					87.9279	2.08795
					88.2883	2.08793
					88.6486	2.0879
					89.009	2.08785
					89.3694	2.08779
					89.7297	2.08771
					90.0901	2.08761
					90.4505	2.08751
					90.8108	2.08738
					91.1712	2.08725
					91.5315	2.0871
					91.8919	2.08693
					92.2523	2.08675
					92.6126	2.08655
					92.973	2.08634
					93.3333	2.08612
					93.6937	2.08588
					94.0541	2.08563
					94.4144	2.08537
					94.7748	2.08509
					95.1351	2.0848
					95.4955	2.08449
					95.8559	2.08418
					96.2162	2.08385
					96.5766	2.08351
					96.9369	2.08316
					97.2973	2.0828
					97.6577	2.08243
					98.018	2.08205
					98.3784	2.08166
					98.7387	2.08126
					99.0991	2.08085
					99.4595	2.08044
					99.8198	2.08001
					100.18	2.07958
					100.541	2.07914
					100.901	2.0787
					101.261	2.07825
					101.622	2.07779
					101.982	2.07733
					102.342	2.07687
					102.703	2.0764
					103.063	2.07593
					103.423	2.07546
					103.784	2.07498
					104.144	2.07451
					104.505	2.07403
					104.865	2.07355
					105.225	2.07307
					105.586	2.0726
					105.946	2.07212
					106.306	2.07165
					106.667	2.07118
					107.027	2.07072
					107.387	2.07025
					107.748	2.06979
					108.108	2.06934
					108.468	2.06889
					108.829	2.06845
					109.189	2.06802
					109.55	2.06759
					109.91	2.06717
					110.27	2.06675
					110.631	2.06635
					110.991	2.06596
					111.351	2.06557
					111.712	2.06519
					112.072	2.06483
					112.432	2.06448
					112.793	2.06413
					113.153	2.0638
					113.514	2.06348
					113.874	2.06318
					114.234	2.06288
					114.595	2.0626
					114.955	2.06233
					115.315	2.06208
					115.676	2.06184
					116.036	2.06161
					116.396	2.0614
					116.757	2.06121
					117.117	2.06103
					117.477	2.06086
					117.838	2.06071
					118.198	2.06058
					118.559	2.06046
					118.919	2.06035
					119.279	2.06026
					119.64	2.06019
					120	2.06014
					120.36	2.0601
					120.721	2.06007
					121.081	2.06006
					121.441	2.06007
					121.802	2.06009
					122.162	2.06013
					122.523	2.06018
					122.883	2.06025
					123.243	2.06034
					123.604	2.06044
					123.964	2.06055
					124.324	2.06068
					124.685	2.06083
					125.045	2.06099
					125.405	2.06116
					125.766	2.06134
					126.126	2.06154
					126.486	2.06176
					126.847	2.06198
					127.207	2.06222
					127.568	2.06247
					127.928	2.06273
					128.288	2.063
					128.649	2.06328
					129.009	2.06358
					129.369	2.06388
					129.73	2.06419
					130.09	2.06452
					130.45	2.06485
					130.811	2.06518
					131.171	2.06553
					131.532	2.06588
					131.892	2.06624
					132.252	2.06661
					132.613	2.06698
					132.973	2.06735
					133.333	2.06773
					133.694	2.06812
					134.054	2.0685
					134.414	2.06889
					134.775	2.06928
					135.135	2.06968
					135.495	2.07007
					135.856	2.07046
					136.216	2.07086
					136.577	2.07125
					136.937	2.07165
					137.297	2.07204
					137.658	2.07243
					138.018	2.07281
					138.378	2.07319
					138.739	2.07357
					139.099	2.07395
					139.459	2.07431
					139.82	2.07468
					140.18	2.07503
					140.541	2.07539
					140.901	2.07573
					141.261	2.07607
					141.622	2.0764
					141.982	2.07672
					142.342	2.07703
					142.703	2.07733
					143.063	2.07762
					143.423	2.07791
					143.784	2.07818
					144.144	2.07844
					144.505	2.07869
					144.865	2.07893
					145.225	2.07916
					145.586	2.07938
					145.946	2.07958
					146.306	2.07977
					146.667	2.07995
					147.027	2.08012
					147.387	2.08027
					147.748	2.08041
					148.108	2.08054
					148.468	2.08065
					148.829	2.08075
					149.189	2.08084
					149.55	2.08091
					149.91	2.08097
					150.27	2.08101
					150.631	2.08105
					150.991	2.08106
					151.351	2.08107
					151.712	2.08106
					152.072	2.08103
					152.432	2.081
					152.793	2.08094
					153.153	2.08088
					153.514	2.0808
					153.874	2.08071
					154.234	2.08061
					154.595	2.0805
					154.955	2.08037
					155.315	2.08023
					155.676	2.08008
					156.036	2.07992
					156.396	2.07975
					156.757	2.07956
					157.117	2.07937
					157.477	2.07916
					157.838	2.07895
					158.198	2.07873
					158.559	2.07849
					158.919	2.07825
					159.279	2.07801
					159.64	2.07775
					160	2.07749
					160.36	2.07722
					160.721	2.07694
					161.081	2.07666
					161.441	2.07637
					161.802	2.07608
					162.162	2.07579
					162.523	2.07549
					162.883	2.07518
					163.243	2.07488
					163.604	2.07457
					163.964	2.07426
					164.324	2.07395
					164.685	2.07364
					165.045	2.07333
					165.405	2.07302
					165.766	2.07272
					166.126	2.07241
					166.486	2.07211
					166.847	2.07181
					167.207	2.07151
					167.568	2.07122
					167.928	2.07093
					168.288	2.07064
					168.649	2.07036
					169.009	2.07009
					169.369	2.06982
					169.73	2.06957
					170.09	2.06931
					170.45	2.06907
					170.811	2.06883
					171.171	2.06861
					171.532	2.06839
					171.892	2.06818
					172.252	2.06799
					172.613	2.0678
					172.973	2.06762
					173.333	2.06746
					173.694	2.06731
					174.054	2.06717
					174.414	2.06704
					174.775	2.06692
					175.135	2.06682
					175.495	2.06673
					175.856	2.06665
					176.216	2.06659
					176.577	2.06654
					176.937	2.0665
					177.297	2.06648
					177.658	2.06648
					178.018	2.06649
					178.378	2.06651
					178.739	2.06655
					179.099	2.0666
					179.459	2.06667
					179.82	2.06675
					180.18	2.06684
					180.541	2.06696
					180.901	2.06708
					181.261	2.06722
					181.622	2.06738
					181.982	2.06755
					182.342	2.06773
					182.703	2.06793
					183.063	2.06815
					183.423	2.06837
					183.784	2.06861
					184.144	2.06887
					184.505	2.06914
					184.865	2.06942
					185.225	2.06971
					185.586	2.07002
					185.946	2.07033
					186.306	2.07066
					186.667	2.07101
					187.027	2.07136
					187.387	2.07172
					187.748	2.07209
					188.108	2.07248
					188.468	2.07287
					188.829	2.07327
					189.189	2.07368
					189.55	2.0741
					189.91	2.07453
					190.27	2.07496
					190.631	2.0754
					190.991	2.07585
					191.351	2.0763
					191.712	2.07675
					192.072	2.07722
					192.432	2.07768
					192.793	2.07815
					193.153	2.07862
					193.514	2.07909
					193.874	2.07957
					194.234	2.08005
					194.595	2.08052
					194.955	2.081
					195.315	2.08148
					195.676	2.08195
					196.036	2.08243
					196.396	2.0829
					196.757	2.08337
					197.117	2.08383
					197.477	2.0843
					197.838	2.08475
					198.198	2.0852
					198.559	2.08565
					198.919	2.08609
					199.279	2.08652
					199.64	2.08695
					200	2.08737
					200.36	2.08778
					200.721	2.08818
					201.081	2.08857
					201.441	2.08896
					201.802	2.08933
					202.162	2.08969
					202.523	2.09004
					202.883	2.09038
					203.243	2.09071
					203.604	2.09103
					203.964	2.09133
					204.324	2.09162
					204.685	2.0919
					205.045	2.09216
					205.405	2.09241
					205.766	2.09265
					206.126	2.09287
					206.486	2.09308
					206.847	2.09327
					207.207	2.09345
					207.568	2.09361
					207.928	2.09376
					208.288	2.09389
					208.649	2.094
					209.009	2.0941
					209.369	2.09419
					209.73	2.09426
					210.09	2.09431
					210.45	2.09435
					210.811	2.09437
					211.171	2.09437
					211.532	2.09436
					211.892	2.09433
					212.252	2.09429
					212.613	2.09423
					212.973	2.09416
					213.333	2.09407
					213.694	2.09397
					214.054	2.09385
					214.414	2.09371
					214.775	2.09357
					215.135	2.09341
					215.495	2.09323
					215.856	2.09304
					216.216	2.09284
					216.577	2.09262
					216.937	2.09239
					217.297	2.09215
					217.658	2.0919
					218.018	2.09164
					218.378	2.09136
					218.739	2.09108
					219.099	2.09078
					219.459	2.09048
					219.82	2.09016
					220.18	2.08984
					220.541	2.0895
					220.901	2.08916
					221.261	2.08882
					221.622	2.08846
					221.982	2.0881
					222.342	2.08773
					222.703	2.08736
					223.063	2.08699
					223.423	2.08661
					223.784	2.08622
					224.144	2.08583
					224.505	2.08544
					224.865	2.08505
					225.225	2.08466
					225.586	2.08426
					225.946	2.08387
					226.306	2.08348
					226.667	2.08308
					227.027	2.08269
					227.387	2.0823
					227.748	2.08191
					228.108	2.08153
					228.468	2.08115
					228.829	2.08077
					229.189	2.0804
					229.55	2.08003
					229.91	2.07967
					230.27	2.07931
					230.631	2.07896
					230.991	2.07862
					231.351	2.07828
					231.712	2.07796
					232.072	2.07764
					232.432	2.07733
					232.793	2.07703
					233.153	2.07674
					233.514	2.07646
					233.874	2.07619
					234.234	2.07593
					234.595	2.07568
					234.955	2.07544
					235.315	2.07522
					235.676	2.075
					236.036	2.0748
					236.396	2.07461
					236.757	2.07444
					237.117	2.07428
					237.477	2.07413
					237.838	2.07399
					238.198	2.07386
					238.559	2.07375
					238.919	2.07366
					239.279	2.07358
					239.64	2.07351
					240	2.07345

## Sheet: Fig.3b
phi (deg)	H_c2^(6) / H_c2^(0) (%)	y_error_low (%)	y_error_high (%)		phi (deg)	fitted curve (%)
210	0.689475	0.30128	1.07767		-120	-0.501778
200	0.217631	-0.0361006	0.471362		-119.64	-0.501421
190.001	-0.252712	-0.491294	-0.0141298		-119.279	-0.50035
180	-0.480011	-0.661854	-0.298169		-118.919	-0.498566
170	-0.467167	-0.668273	-0.266061		-118.559	-0.496073
160	0.189467	0.0270407	0.351893		-118.198	-0.492873
150	0.445142	0.223004	0.66728		-117.838	-0.488971
140.001	0.425926	0.146087	0.705766		-117.477	-0.484373
130	-0.0656405	-0.208289	0.0770078		-117.117	-0.479085
120	-0.258655	-0.476543	-0.0407677		-116.757	-0.473115
110	-0.0509184	-0.273831	0.171994		-116.396	-0.466472
100	-0.0493715	-0.232367	0.133624		-116.036	-0.459164
89.9997	0.447216	0.196251	0.698181		-115.676	-0.451203
80.0004	0.0803439	-0.0950248	0.255713		-115.315	-0.442599
70.0003	-0.273564	-0.733951	0.186823		-114.955	-0.433364
60.0003	-0.653866	-0.876844	-0.430889		-114.595	-0.423513
49.9995	-0.198419	-0.403316	0.00647857		-114.234	-0.413059
39.9998	0.273779	0.0563014	0.491257		-113.874	-0.402016
29.9989	0.868387	0.620662	1.11611		-113.514	-0.390401
20.0002	0.227011	-0.101712	0.555733		-113.153	-0.378231
0.000373642	-0.433246	-0.82797	-0.0385218		-112.793	-0.365521
-10.0003	-0.452036	-0.738443	-0.165628		-112.432	-0.352291
-20.0003	0.204029	-0.0604576	0.468516		-112.072	-0.33856
-30.0003	0.491045	0.267897	0.714193		-111.712	-0.324346
-39.9995	0.317417	0.0605842	0.57425		-111.351	-0.309671
-59.9997	-0.586885	-0.976849	-0.196921		-110.991	-0.294555
-90.0003	0.349381	0.101602	0.597159		-110.631	-0.279019
					-110.27	-0.263086
					-109.91	-0.246778
					-109.55	-0.230119
					-109.189	-0.213133
					-108.829	-0.195842
					-108.468	-0.178273
					-108.108	-0.160451
					-107.748	-0.142399
					-107.387	-0.124145
					-107.027	-0.105714
					-106.667	-0.0871329
					-106.306	-0.0684274
					-105.946	-0.0496245
					-105.586	-0.030751
					-105.225	-0.0118336
					-104.865	0.00710059
					-104.505	0.0260247
					-104.144	0.0449117
					-103.784	0.0637348
					-103.423	0.0824671
					-103.063	0.101082
					-102.703	0.119553
					-102.342	0.137854
					-101.982	0.155958
					-101.622	0.173841
					-101.261	0.191475
					-100.901	0.208838
					-100.541	0.225902
					-100.18	0.242646
					-99.8198	0.259043
					-99.4595	0.275072
					-99.0991	0.290709
					-98.7387	0.305932
					-98.3784	0.32072
					-98.018	0.335051
					-97.6577	0.348905
					-97.2973	0.362262
					-96.9369	0.375103
					-96.5766	0.38741
					-96.2162	0.399166
					-95.8559	0.410353
					-95.4955	0.420955
					-95.1351	0.430959
					-94.7748	0.440349
					-94.4144	0.449111
					-94.0541	0.457235
					-93.6937	0.464707
					-93.3333	0.471517
					-92.973	0.477656
					-92.6126	0.483115
					-92.2523	0.487886
					-91.8919	0.491963
					-91.5315	0.495339
					-91.1712	0.498009
					-90.8108	0.499971
					-90.4505	0.50122
					-90.0901	0.501756
					-89.7297	0.501577
					-89.3694	0.500684
					-89.009	0.499079
					-88.6486	0.496762
					-88.2883	0.493739
					-87.9279	0.490012
					-87.5676	0.485587
					-87.2072	0.480471
					-86.8468	0.474671
					-86.4865	0.468195
					-86.1261	0.461053
					-85.7658	0.453254
					-85.4054	0.444809
					-85.045	0.435731
					-84.6847	0.426033
					-84.3243	0.415728
					-83.964	0.404831
					-83.6036	0.393358
					-83.2432	0.381324
					-82.8829	0.368748
					-82.5225	0.355647
					-82.1622	0.342039
					-81.8018	0.327944
					-81.4414	0.313382
					-81.0811	0.298374
					-80.7207	0.282941
					-80.3604	0.267105
					-80	0.250889
					-79.6396	0.234316
					-79.2793	0.217409
					-78.9189	0.200192
					-78.5586	0.18269
					-78.1982	0.164929
					-77.8378	0.146932
					-77.4775	0.128726
					-77.1171	0.110337
					-76.7568	0.0917909
					-76.3964	0.073114
					-76.036	0.0543329
					-75.6757	0.0354745
					-75.3153	0.0165656
					-74.955	-0.00236693
					-74.5946	-0.0212961
					-74.2342	-0.0401949
					-73.8739	-0.0590365
					-73.5135	-0.077794
					-73.1532	-0.0964407
					-72.7928	-0.11495
					-72.4324	-0.133296
					-72.0721	-0.151452
					-71.7117	-0.169392
					-71.3514	-0.187091
					-70.991	-0.204524
					-70.6306	-0.221665
					-70.2703	-0.238491
					-69.9099	-0.254978
					-69.5495	-0.271101
					-69.1892	-0.286838
					-68.8288	-0.302167
					-68.4685	-0.317065
					-68.1081	-0.331512
					-67.7477	-0.345487
					-67.3874	-0.35897
					-67.027	-0.371942
					-66.6667	-0.384384
					-66.3063	-0.396279
					-65.9459	-0.40761
					-65.5856	-0.41836
					-65.2252	-0.428515
					-64.8649	-0.438059
					-64.5045	-0.44698
					-64.1441	-0.455264
					-63.7838	-0.4629
					-63.4234	-0.469877
					-63.0631	-0.476185
					-62.7027	-0.481815
					-62.3423	-0.486759
					-61.982	-0.491009
					-61.6216	-0.494561
					-61.2613	-0.497408
					-60.9009	-0.499547
					-60.5405	-0.500975
					-60.1802	-0.501689
					-59.8198	-0.501689
					-59.4595	-0.500975
					-59.0991	-0.499547
					-58.7387	-0.497408
					-58.3784	-0.494561
					-58.018	-0.491009
					-57.6577	-0.486759
					-57.2973	-0.481815
					-56.9369	-0.476185
					-56.5766	-0.469877
					-56.2162	-0.4629
					-55.8559	-0.455264
					-55.4955	-0.44698
					-55.1351	-0.438059
					-54.7748	-0.428515
					-54.4144	-0.41836
					-54.0541	-0.40761
					-53.6937	-0.396279
					-53.3333	-0.384384
					-52.973	-0.371942
					-52.6126	-0.35897
					-52.2523	-0.345487
					-51.8919	-0.331512
					-51.5315	-0.317065
					-51.1712	-0.302167
					-50.8108	-0.286838
					-50.4505	-0.271101
					-50.0901	-0.254978
					-49.7297	-0.238491
					-49.3694	-0.221665
					-49.009	-0.204524
					-48.6486	-0.187091
					-48.2883	-0.169392
					-47.9279	-0.151452
					-47.5676	-0.133296
					-47.2072	-0.11495
					-46.8468	-0.0964407
					-46.4865	-0.077794
					-46.1261	-0.0590365
					-45.7658	-0.0401949
					-45.4054	-0.0212961
					-45.045	-0.00236693
					-44.6847	0.0165656
					-44.3243	0.0354745
					-43.964	0.0543329
					-43.6036	0.073114
					-43.2432	0.0917909
					-42.8829	0.110337
					-42.5225	0.128726
					-42.1622	0.146932
					-41.8018	0.164929
					-41.4414	0.18269
					-41.0811	0.200192
					-40.7207	0.217409
					-40.3604	0.234316
					-40	0.250889
					-39.6396	0.267105
					-39.2793	0.282941
					-38.9189	0.298374
					-38.5586	0.313382
					-38.1982	0.327944
					-37.8378	0.342039
					-37.4775	0.355647
					-37.1171	0.368748
					-36.7568	0.381324
					-36.3964	0.393358
					-36.036	0.404831
					-35.6757	0.415728
					-35.3153	0.426033
					-34.955	0.435731
					-34.5946	0.444809
					-34.2342	0.453254
					-33.8739	0.461053
					-33.5135	0.468195
					-33.1532	0.474671
					-32.7928	0.480471
					-32.4324	0.485587
					-32.0721	0.490012
					-31.7117	0.493739
					-31.3514	0.496762
					-30.991	0.499079
					-30.6306	0.500684
					-30.2703	0.501577
					-29.9099	0.501756
					-29.5495	0.50122
					-29.1892	0.499971
					-28.8288	0.498009
					-28.4685	0.495339
					-28.1081	0.491963
					-27.7477	0.487886
					-27.3874	0.483115
					-27.027	0.477656
					-26.6667	0.471517
					-26.3063	0.464707
					-25.9459	0.457235
					-25.5856	0.449111
					-25.2252	0.440349
					-24.8649	0.430959
					-24.5045	0.420955
					-24.1441	0.410353
					-23.7838	0.399166
					-23.4234	0.38741
					-23.0631	0.375103
					-22.7027	0.362262
					-22.3423	0.348905
					-21.982	0.335051
					-21.6216	0.32072
					-21.2613	0.305932
					-20.9009	0.290709
					-20.5405	0.275072
					-20.1802	0.259043
					-19.8198	0.242646
					-19.4595	0.225902
					-19.0991	0.208838
					-18.7387	0.191475
					-18.3784	0.173841
					-18.018	0.155958
					-17.6577	0.137854
					-17.2973	0.119553
					-16.9369	0.101082
					-16.5766	0.0824671
					-16.2162	0.0637348
					-15.8559	0.0449117
					-15.4955	0.0260247
					-15.1351	0.00710059
					-14.7748	-0.0118336
					-14.4144	-0.030751
					-14.0541	-0.0496245
					-13.6937	-0.0684274
					-13.3333	-0.0871329
					-12.973	-0.105714
					-12.6126	-0.124145
					-12.2523	-0.142399
					-11.8919	-0.160451
					-11.5315	-0.178273
					-11.1712	-0.195842
					-10.8108	-0.213133
					-10.4505	-0.230119
					-10.0901	-0.246778
					-9.72973	-0.263086
					-9.36937	-0.279019
					-9.00901	-0.294555
					-8.64865	-0.309671
					-8.28829	-0.324346
					-7.92793	-0.33856
					-7.56757	-0.352291
					-7.20721	-0.365521
					-6.84685	-0.378231
					-6.48649	-0.390401
					-6.12613	-0.402016
					-5.76577	-0.413059
					-5.40541	-0.423513
					-5.04505	-0.433364
					-4.68468	-0.442599
					-4.32432	-0.451203
					-3.96396	-0.459164
					-3.6036	-0.466472
					-3.24324	-0.473115
					-2.88288	-0.479085
					-2.52252	-0.484373
					-2.16216	-0.488971
					-1.8018	-0.492873
					-1.44144	-0.496073
					-1.08108	-0.498566
					-0.720721	-0.50035
					-0.36036	-0.501421
					0	-0.501778
					0.36036	-0.501421
					0.720721	-0.50035
					1.08108	-0.498566
					1.44144	-0.496073
					1.8018	-0.492873
					2.16216	-0.488971
					2.52252	-0.484373
					2.88288	-0.479085
					3.24324	-0.473115
					3.6036	-0.466472
					3.96396	-0.459164
					4.32432	-0.451203
					4.68468	-0.442599
					5.04505	-0.433364
					5.40541	-0.423513
					5.76577	-0.413059
					6.12613	-0.402016
					6.48649	-0.390401
					6.84685	-0.378231
					7.20721	-0.365521
					7.56757	-0.352291
					7.92793	-0.33856
					8.28829	-0.324346
					8.64865	-0.309671
					9.00901	-0.294555
					9.36937	-0.279019
					9.72973	-0.263086
					10.0901	-0.246778
					10.4505	-0.230119
					10.8108	-0.213133
					11.1712	-0.195842
					11.5315	-0.178273
					11.8919	-0.160451
					12.2523	-0.142399
					12.6126	-0.124145
					12.973	-0.105714
					13.3333	-0.0871329
					13.6937	-0.0684274
					14.0541	-0.0496245
					14.4144	-0.030751
					14.7748	-0.0118336
					15.1351	0.00710059
					15.4955	0.0260247
					15.8559	0.0449117
					16.2162	0.0637348
					16.5766	0.0824671
					16.9369	0.101082
					17.2973	0.119553
					17.6577	0.137854
					18.018	0.155958
					18.3784	0.173841
					18.7387	0.191475
					19.0991	0.208838
					19.4595	0.225902
					19.8198	0.242646
					20.1802	0.259043
					20.5405	0.275072
					20.9009	0.290709
					21.2613	0.305932
					21.6216	0.32072
					21.982	0.335051
					22.3423	0.348905
					22.7027	0.362262
					23.0631	0.375103
					23.4234	0.38741
					23.7838	0.399166
					24.1441	0.410353
					24.5045	0.420955
					24.8649	0.430959
					25.2252	0.440349
					25.5856	0.449111
					25.9459	0.457235
					26.3063	0.464707
					26.6667	0.471517
					27.027	0.477656
					27.3874	0.483115
					27.7477	0.487886
					28.1081	0.491963
					28.4685	0.495339
					28.8288	0.498009
					29.1892	0.499971
					29.5495	0.50122
					29.9099	0.501756
					30.2703	0.501577
					30.6306	0.500684
					30.991	0.499079
					31.3514	0.496762
					31.7117	0.493739
					32.0721	0.490012
					32.4324	0.485587
					32.7928	0.480471
					33.1532	0.474671
					33.5135	0.468195
					33.8739	0.461053
					34.2342	0.453254
					34.5946	0.444809
					34.955	0.435731
					35.3153	0.426033
					35.6757	0.415728
					36.036	0.404831
					36.3964	0.393358
					36.7568	0.381324
					37.1171	0.368748
					37.4775	0.355647
					37.8378	0.342039
					38.1982	0.327944
					38.5586	0.313382
					38.9189	0.298374
					39.2793	0.282941
					39.6396	0.267105
					40	0.250889
					40.3604	0.234316
					40.7207	0.217409
					41.0811	0.200192
					41.4414	0.18269
					41.8018	0.164929
					42.1622	0.146932
					42.5225	0.128726
					42.8829	0.110337
					43.2432	0.0917909
					43.6036	0.073114
					43.964	0.0543329
					44.3243	0.0354745
					44.6847	0.0165656
					45.045	-0.00236693
					45.4054	-0.0212961
					45.7658	-0.0401949
					46.1261	-0.0590365
					46.4865	-0.077794
					46.8468	-0.0964407
					47.2072	-0.11495
					47.5676	-0.133296
					47.9279	-0.151452
					48.2883	-0.169392
					48.6486	-0.187091
					49.009	-0.204524
					49.3694	-0.221665
					49.7297	-0.238491
					50.0901	-0.254978
					50.4505	-0.271101
					50.8108	-0.286838
					51.1712	-0.302167
					51.5315	-0.317065
					51.8919	-0.331512
					52.2523	-0.345487
					52.6126	-0.35897
					52.973	-0.371942
					53.3333	-0.384384
					53.6937	-0.396279
					54.0541	-0.40761
					54.4144	-0.41836
					54.7748	-0.428515
					55.1351	-0.438059
					55.4955	-0.44698
					55.8559	-0.455264
					56.2162	-0.4629
					56.5766	-0.469877
					56.9369	-0.476185
					57.2973	-0.481815
					57.6577	-0.486759
					58.018	-0.491009
					58.3784	-0.494561
					58.7387	-0.497408
					59.0991	-0.499547
					59.4595	-0.500975
					59.8198	-0.501689
					60.1802	-0.501689
					60.5405	-0.500975
					60.9009	-0.499547
					61.2613	-0.497408
					61.6216	-0.494561
					61.982	-0.491009
					62.3423	-0.486759
					62.7027	-0.481815
					63.0631	-0.476185
					63.4234	-0.469877
					63.7838	-0.4629
					64.1441	-0.455264
					64.5045	-0.44698
					64.8649	-0.438059
					65.2252	-0.428515
					65.5856	-0.41836
					65.9459	-0.40761
					66.3063	-0.396279
					66.6667	-0.384384
					67.027	-0.371942
					67.3874	-0.35897
					67.7477	-0.345487
					68.1081	-0.331512
					68.4685	-0.317065
					68.8288	-0.302167
					69.1892	-0.286838
					69.5495	-0.271101
					69.9099	-0.254978
					70.2703	-0.238491
					70.6306	-0.221665
					70.991	-0.204524
					71.3514	-0.187091
					71.7117	-0.169392
					72.0721	-0.151452
					72.4324	-0.133296
					72.7928	-0.11495
					73.1532	-0.0964407
					73.5135	-0.077794
					73.8739	-0.0590365
					74.2342	-0.0401949
					74.5946	-0.0212961
					74.955	-0.00236693
					75.3153	0.0165656
					75.6757	0.0354745
					76.036	0.0543329
					76.3964	0.073114
					76.7568	0.0917909
					77.1171	0.110337
					77.4775	0.128726
					77.8378	0.146932
					78.1982	0.164929
					78.5586	0.18269
					78.9189	0.200192
					79.2793	0.217409
					79.6396	0.234316
					80	0.250889
					80.3604	0.267105
					80.7207	0.282941
					81.0811	0.298374
					81.4414	0.313382
					81.8018	0.327944
					82.1622	0.342039
					82.5225	0.355647
					82.8829	0.368748
					83.2432	0.381324
					83.6036	0.393358
					83.964	0.404831
					84.3243	0.415728
					84.6847	0.426033
					85.045	0.435731
					85.4054	0.444809
					85.7658	0.453254
					86.1261	0.461053
					86.4865	0.468195
					86.8468	0.474671
					87.2072	0.480471
					87.5676	0.485587
					87.9279	0.490012
					88.2883	0.493739
					88.6486	0.496762
					89.009	0.499079
					89.3694	0.500684
					89.7297	0.501577
					90.0901	0.501756
					90.4505	0.50122
					90.8108	0.499971
					91.1712	0.498009
					91.5315	0.495339
					91.8919	0.491963
					92.2523	0.487886
					92.6126	0.483115
					92.973	0.477656
					93.3333	0.471517
					93.6937	0.464707
					94.0541	0.457235
					94.4144	0.449111
					94.7748	0.440349
					95.1351	0.430959
					95.4955	0.420955
					95.8559	0.410353
					96.2162	0.399166
					96.5766	0.38741
					96.9369	0.375103
					97.2973	0.362262
					97.6577	0.348905
					98.018	0.335051
					98.3784	0.32072
					98.7387	0.305932
					99.0991	0.290709
					99.4595	0.275072
					99.8198	0.259043
					100.18	0.242646
					100.541	0.225902
					100.901	0.208838
					101.261	0.191475
					101.622	0.173841
					101.982	0.155958
					102.342	0.137854
					102.703	0.119553
					103.063	0.101082
					103.423	0.0824671
					103.784	0.0637348
					104.144	0.0449117
					104.505	0.0260247
					104.865	0.00710059
					105.225	-0.0118336
					105.586	-0.030751
					105.946	-0.0496245
					106.306	-0.0684274
					106.667	-0.0871329
					107.027	-0.105714
					107.387	-0.124145
					107.748	-0.142399
					108.108	-0.160451
					108.468	-0.178273
					108.829	-0.195842
					109.189	-0.213133
					109.55	-0.230119
					109.91	-0.246778
					110.27	-0.263086
					110.631	-0.279019
					110.991	-0.294555
					111.351	-0.309671
					111.712	-0.324346
					112.072	-0.33856
					112.432	-0.352291
					112.793	-0.365521
					113.153	-0.378231
					113.514	-0.390401
					113.874	-0.402016
					114.234	-0.413059
					114.595	-0.423513
					114.955	-0.433364
					115.315	-0.442599
					115.676	-0.451203
					116.036	-0.459164
					116.396	-0.466472
					116.757	-0.473115
					117.117	-0.479085
					117.477	-0.484373
					117.838	-0.488971
					118.198	-0.492873
					118.559	-0.496073
					118.919	-0.498566
					119.279	-0.50035
					119.64	-0.501421
					120	-0.501778
					120.36	-0.501421
					120.721	-0.50035
					121.081	-0.498566
					121.441	-0.496073
					121.802	-0.492873
					122.162	-0.488971
					122.523	-0.484373
					122.883	-0.479085
					123.243	-0.473115
					123.604	-0.466472
					123.964	-0.459164
					124.324	-0.451203
					124.685	-0.442599
					125.045	-0.433364
					125.405	-0.423513
					125.766	-0.413059
					126.126	-0.402016
					126.486	-0.390401
					126.847	-0.378231
					127.207	-0.365521
					127.568	-0.352291
					127.928	-0.33856
					128.288	-0.324346
					128.649	-0.309671
					129.009	-0.294555
					129.369	-0.279019
					129.73	-0.263086
					130.09	-0.246778
					130.45	-0.230119
					130.811	-0.213133
					131.171	-0.195842
					131.532	-0.178273
					131.892	-0.160451
					132.252	-0.142399
					132.613	-0.124145
					132.973	-0.105714
					133.333	-0.0871329
					133.694	-0.0684274
					134.054	-0.0496245
					134.414	-0.030751
					134.775	-0.0118336
					135.135	0.00710059
					135.495	0.0260247
					135.856	0.0449117
					136.216	0.0637348
					136.577	0.0824671
					136.937	0.101082
					137.297	0.119553
					137.658	0.137854
					138.018	0.155958
					138.378	0.173841
					138.739	0.191475
					139.099	0.208838
					139.459	0.225902
					139.82	0.242646
					140.18	0.259043
					140.541	0.275072
					140.901	0.290709
					141.261	0.305932
					141.622	0.32072
					141.982	0.335051
					142.342	0.348905
					142.703	0.362262
					143.063	0.375103
					143.423	0.38741
					143.784	0.399166
					144.144	0.410353
					144.505	0.420955
					144.865	0.430959
					145.225	0.440349
					145.586	0.449111
					145.946	0.457235
					146.306	0.464707
					146.667	0.471517
					147.027	0.477656
					147.387	0.483115
					147.748	0.487886
					148.108	0.491963
					148.468	0.495339
					148.829	0.498009
					149.189	0.499971
					149.55	0.50122
					149.91	0.501756
					150.27	0.501577
					150.631	0.500684
					150.991	0.499079
					151.351	0.496762
					151.712	0.493739
					152.072	0.490012
					152.432	0.485587
					152.793	0.480471
					153.153	0.474671
					153.514	0.468195
					153.874	0.461053
					154.234	0.453254
					154.595	0.444809
					154.955	0.435731
					155.315	0.426033
					155.676	0.415728
					156.036	0.404831
					156.396	0.393358
					156.757	0.381324
					157.117	0.368748
					157.477	0.355647
					157.838	0.342039
					158.198	0.327944
					158.559	0.313382
					158.919	0.298374
					159.279	0.282941
					159.64	0.267105
					160	0.250889
					160.36	0.234316
					160.721	0.217409
					161.081	0.200192
					161.441	0.18269
					161.802	0.164929
					162.162	0.146932
					162.523	0.128726
					162.883	0.110337
					163.243	0.0917909
					163.604	0.073114
					163.964	0.0543329
					164.324	0.0354745
					164.685	0.0165656
					165.045	-0.00236693
					165.405	-0.0212961
					165.766	-0.0401949
					166.126	-0.0590365
					166.486	-0.077794
					166.847	-0.0964407
					167.207	-0.11495
					167.568	-0.133296
					167.928	-0.151452
					168.288	-0.169392
					168.649	-0.187091
					169.009	-0.204524
					169.369	-0.221665
					169.73	-0.238491
					170.09	-0.254978
					170.45	-0.271101
					170.811	-0.286838
					171.171	-0.302167
					171.532	-0.317065
					171.892	-0.331512
					172.252	-0.345487
					172.613	-0.35897
					172.973	-0.371942
					173.333	-0.384384
					173.694	-0.396279
					174.054	-0.40761
					174.414	-0.41836
					174.775	-0.428515
					175.135	-0.438059
					175.495	-0.44698
					175.856	-0.455264
					176.216	-0.4629
					176.577	-0.469877
					176.937	-0.476185
					177.297	-0.481815
					177.658	-0.486759
					178.018	-0.491009
					178.378	-0.494561
					178.739	-0.497408
					179.099	-0.499547
					179.459	-0.500975
					179.82	-0.501689
					180.18	-0.501689
					180.541	-0.500975
					180.901	-0.499547
					181.261	-0.497408
					181.622	-0.494561
					181.982	-0.491009
					182.342	-0.486759
					182.703	-0.481815
					183.063	-0.476185
					183.423	-0.469877
					183.784	-0.4629
					184.144	-0.455264
					184.505	-0.44698
					184.865	-0.438059
					185.225	-0.428515
					185.586	-0.41836
					185.946	-0.40761
					186.306	-0.396279
					186.667	-0.384384
					187.027	-0.371942
					187.387	-0.35897
					187.748	-0.345487
					188.108	-0.331512
					188.468	-0.317065
					188.829	-0.302167
					189.189	-0.286838
					189.55	-0.271101
					189.91	-0.254978
					190.27	-0.238491
					190.631	-0.221665
					190.991	-0.204524
					191.351	-0.187091
					191.712	-0.169392
					192.072	-0.151452
					192.432	-0.133296
					192.793	-0.11495
					193.153	-0.0964407
					193.514	-0.077794
					193.874	-0.0590365
					194.234	-0.0401949
					194.595	-0.0212961
					194.955	-0.00236693
					195.315	0.0165656
					195.676	0.0354745
					196.036	0.0543329
					196.396	0.073114
					196.757	0.0917909
					197.117	0.110337
					197.477	0.128726
					197.838	0.146932
					198.198	0.164929
					198.559	0.18269
					198.919	0.200192
					199.279	0.217409
					199.64	0.234316
					200	0.250889
					200.36	0.267105
					200.721	0.282941
					201.081	0.298374
					201.441	0.313382
					201.802	0.327944
					202.162	0.342039
					202.523	0.355647
					202.883	0.368748
					203.243	0.381324
					203.604	0.393358
					203.964	0.404831
					204.324	0.415728
					204.685	0.426033
					205.045	0.435731
					205.405	0.444809
					205.766	0.453254
					206.126	0.461053
					206.486	0.468195
					206.847	0.474671
					207.207	0.480471
					207.568	0.485587
					207.928	0.490012
					208.288	0.493739
					208.649	0.496762
					209.009	0.499079
					209.369	0.500684
					209.73	0.501577
					210.09	0.501756
					210.45	0.50122
					210.811	0.499971
					211.171	0.498009
					211.532	0.495339
					211.892	0.491963
					212.252	0.487886
					212.613	0.483115
					212.973	0.477656
					213.333	0.471517
					213.694	0.464707
					214.054	0.457235
					214.414	0.449111
					214.775	0.440349
					215.135	0.430959
					215.495	0.420955
					215.856	0.410353
					216.216	0.399166
					216.577	0.38741
					216.937	0.375103
					217.297	0.362262
					217.658	0.348905
					218.018	0.335051
					218.378	0.32072
					218.739	0.305932
					219.099	0.290709
					219.459	0.275072
					219.82	0.259043
					220.18	0.242646
					220.541	0.225902
					220.901	0.208838
					221.261	0.191475
					221.622	0.173841
					221.982	0.155958
					222.342	0.137854
					222.703	0.119553
					223.063	0.101082
					223.423	0.0824671
					223.784	0.0637348
					224.144	0.0449117
					224.505	0.0260247
					224.865	0.00710059
					225.225	-0.0118336
					225.586	-0.030751
					225.946	-0.0496245
					226.306	-0.0684274
					226.667	-0.0871329
					227.027	-0.105714
					227.387	-0.124145
					227.748	-0.142399
					228.108	-0.160451
					228.468	-0.178273
					228.829	-0.195842
					229.189	-0.213133
					229.55	-0.230119
					229.91	-0.246778
					230.27	-0.263086
					230.631	-0.279019
					230.991	-0.294555
					231.351	-0.309671
					231.712	-0.324346
					232.072	-0.33856
					232.432	-0.352291
					232.793	-0.365521
					233.153	-0.378231
					233.514	-0.390401
					233.874	-0.402016
					234.234	-0.413059
					234.595	-0.423513
					234.955	-0.433364
					235.315	-0.442599
					235.676	-0.451203
					236.036	-0.459164
					236.396	-0.466472
					236.757	-0.473115
					237.117	-0.479085
					237.477	-0.484373
					237.838	-0.488971
					238.198	-0.492873
					238.559	-0.496073
					238.919	-0.498566
					239.279	-0.50035
					239.64	-0.501421
					240	-0.501778

## Sheet: Fig.3c
phi (deg)	H_c2^(2) / H_c2^(0) (%)	y_error_low (%)	y_error_high (%)		phi (deg)	fitted curve (%)
210	0.508217	0.120022	0.896411		-120	0.320523
200	0.20464	-0.0490915	0.458371		-119.64	0.31817
190.001	0.124737	-0.113845	0.363319		-119.279	0.315767
180	0.0217712	-0.160071	0.203614		-118.919	0.313313
170	-0.342882	-0.543988	-0.141776		-118.559	0.31081
160	-0.299338	-0.461764	-0.136912		-118.198	0.308258
150	-0.377162	-0.5993	-0.155024		-117.838	0.305657
140.001	-0.18947	-0.469309	0.0903693		-117.477	0.303008
130	-0.179243	-0.321891	-0.0365945		-117.117	0.300311
120	-0.0774025	-0.29529	0.140485		-116.757	0.297566
110	-0.0379348	-0.260848	0.184978		-116.396	0.294774
100	-0.426831	-0.609826	-0.243836		-116.036	0.291936
89.9997	-0.054558	-0.305523	0.196407		-115.676	0.289051
80.0004	-0.0439816	-0.21935	0.131387		-115.315	0.286121
70.0003	0.21521	-0.245177	0.675597		-114.955	0.283145
60.0003	0.168433	-0.0545449	0.39141		-114.595	0.280124
49.9995	0.416933	0.212036	0.62183		-114.234	0.27706
39.9998	0.387368	0.16989	0.604846		-113.874	0.273951
29.9989	0.687125	0.4394	0.93485		-113.514	0.270799
20.0002	0.214016	-0.114706	0.542738		-113.153	0.267604
0.000373642	0.0685369	-0.326187	0.463261		-112.793	0.264367
-10.0003	-0.327751	-0.614158	-0.0413429		-112.432	0.261088
-20.0003	-0.284776	-0.549263	-0.020289		-112.072	0.257768
-30.0003	-0.331258	-0.554407	-0.10811		-111.712	0.254407
-39.9995	-0.297979	-0.554812	-0.0411468		-111.351	0.251005
-59.9997	-0.405632	-0.795596	-0.0156678		-110.991	0.247564
-90.0003	-0.152393	-0.400172	0.0953851		-110.631	0.244084
					-110.27	0.240565
					-109.91	0.237008
					-109.55	0.233414
					-109.189	0.229782
					-108.829	0.226115
					-108.468	0.222411
					-108.108	0.218672
					-107.748	0.214899
					-107.387	0.211092
					-107.027	0.207251
					-106.667	0.203378
					-106.306	0.199472
					-105.946	0.195535
					-105.586	0.191567
					-105.225	0.187568
					-104.865	0.18354
					-104.505	0.179483
					-104.144	0.175397
					-103.784	0.171284
					-103.423	0.167144
					-103.063	0.162977
					-102.703	0.158784
					-102.342	0.154566
					-101.982	0.150324
					-101.622	0.146058
					-101.261	0.141769
					-100.901	0.137457
					-100.541	0.133124
					-100.18	0.128769
					-99.8198	0.124395
					-99.4595	0.12
					-99.0991	0.115587
					-98.7387	0.111155
					-98.3784	0.106706
					-98.018	0.102239
					-97.6577	0.097757
					-97.2973	0.0932591
					-96.9369	0.0887465
					-96.5766	0.0842199
					-96.2162	0.0796799
					-95.8559	0.0751273
					-95.4955	0.0705628
					-95.1351	0.0659872
					-94.7748	0.0614011
					-94.4144	0.0568053
					-94.0541	0.0522005
					-93.6937	0.0475875
					-93.3333	0.0429669
					-92.973	0.0383396
					-92.6126	0.0337061
					-92.2523	0.0290674
					-91.8919	0.024424
					-91.5315	0.0197768
					-91.1712	0.0151264
					-90.8108	0.0104736
					-90.4505	0.00581923
					-90.0901	0.00116389
					-89.7297	-0.00349163
					-89.3694	-0.00814659
					-89.009	-0.0128003
					-88.6486	-0.0174519
					-88.2883	-0.0221008
					-87.9279	-0.0267462
					-87.5676	-0.0313874
					-87.2072	-0.0360236
					-86.8468	-0.0406541
					-86.4865	-0.0452781
					-86.1261	-0.049895
					-85.7658	-0.054504
					-85.4054	-0.0591044
					-85.045	-0.0636954
					-84.6847	-0.0682764
					-84.3243	-0.0728465
					-83.964	-0.0774051
					-83.6036	-0.0819515
					-83.2432	-0.0864849
					-82.8829	-0.0910046
					-82.5225	-0.09551
					-82.1622	-0.1
					-81.8018	-0.104475
					-81.4414	-0.108932
					-81.0811	-0.113373
					-80.7207	-0.117796
					-80.3604	-0.1222
					-80	-0.126584
					-79.6396	-0.130949
					-79.2793	-0.135293
					-78.9189	-0.139616
					-78.5586	-0.143916
					-78.1982	-0.148194
					-77.8378	-0.152448
					-77.4775	-0.156678
					-77.1171	-0.160883
					-76.7568	-0.165063
					-76.3964	-0.169217
					-76.036	-0.173344
					-75.6757	-0.177444
					-75.3153	-0.181515
					-74.955	-0.185558
					-74.5946	-0.189571
					-74.2342	-0.193555
					-73.8739	-0.197507
					-73.5135	-0.201429
					-73.1532	-0.205319
					-72.7928	-0.209176
					-72.4324	-0.213
					-72.0721	-0.21679
					-71.7117	-0.220546
					-71.3514	-0.224267
					-70.991	-0.227953
					-70.6306	-0.231603
					-70.2703	-0.235216
					-69.9099	-0.238791
					-69.5495	-0.242329
					-69.1892	-0.245829
					-68.8288	-0.24929
					-68.4685	-0.252711
					-68.1081	-0.256092
					-67.7477	-0.259433
					-67.3874	-0.262733
					-67.027	-0.265991
					-66.6667	-0.269207
					-66.3063	-0.27238
					-65.9459	-0.275511
					-65.5856	-0.278598
					-65.2252	-0.28164
					-64.8649	-0.284638
					-64.5045	-0.287591
					-64.1441	-0.290499
					-63.7838	-0.293361
					-63.4234	-0.296176
					-63.0631	-0.298944
					-62.7027	-0.301665
					-62.3423	-0.304339
					-61.982	-0.306964
					-61.6216	-0.30954
					-61.2613	-0.312068
					-60.9009	-0.314546
					-60.5405	-0.316975
					-60.1802	-0.319353
					-59.8198	-0.321681
					-59.4595	-0.323957
					-59.0991	-0.326183
					-58.7387	-0.328357
					-58.3784	-0.330479
					-58.018	-0.332549
					-57.6577	-0.334566
					-57.2973	-0.33653
					-56.9369	-0.338441
					-56.5766	-0.340299
					-56.2162	-0.342102
					-55.8559	-0.343852
					-55.4955	-0.345547
					-55.1351	-0.347187
					-54.7748	-0.348772
					-54.4144	-0.350303
					-54.0541	-0.351777
					-53.6937	-0.353196
					-53.3333	-0.35456
					-52.973	-0.355867
					-52.6126	-0.357118
					-52.2523	-0.358312
					-51.8919	-0.35945
					-51.5315	-0.36053
					-51.1712	-0.361554
					-50.8108	-0.362521
					-50.4505	-0.36343
					-50.0901	-0.364281
					-49.7297	-0.365075
					-49.3694	-0.365812
					-49.009	-0.36649
					-48.6486	-0.36711
					-48.2883	-0.367673
					-47.9279	-0.368177
					-47.5676	-0.368623
					-47.2072	-0.36901
					-46.8468	-0.369339
					-46.4865	-0.36961
					-46.1261	-0.369822
					-45.7658	-0.369976
					-45.4054	-0.370071
					-45.045	-0.370108
					-44.6847	-0.370086
					-44.3243	-0.370005
					-43.964	-0.369866
					-43.6036	-0.369669
					-43.2432	-0.369412
					-42.8829	-0.369098
					-42.5225	-0.368725
					-42.1622	-0.368294
					-41.8018	-0.367804
					-41.4414	-0.367256
					-41.0811	-0.366651
					-40.7207	-0.365987
					-40.3604	-0.365265
					-40	-0.364485
					-39.6396	-0.363648
					-39.2793	-0.362753
					-38.9189	-0.361801
					-38.5586	-0.360792
					-38.1982	-0.359725
					-37.8378	-0.358602
					-37.4775	-0.357422
					-37.1171	-0.356185
					-36.7568	-0.354892
					-36.3964	-0.353543
					-36.036	-0.352137
					-35.6757	-0.350676
					-35.3153	-0.34916
					-34.955	-0.347588
					-34.5946	-0.345962
					-34.2342	-0.34428
					-33.8739	-0.342545
					-33.5135	-0.340755
					-33.1532	-0.338911
					-32.7928	-0.337013
					-32.4324	-0.335062
					-32.0721	-0.333058
					-31.7117	-0.331002
					-31.3514	-0.328892
					-30.991	-0.326731
					-30.6306	-0.324519
					-30.2703	-0.322255
					-29.9099	-0.31994
					-29.5495	-0.317574
					-29.1892	-0.315158
					-28.8288	-0.312692
					-28.4685	-0.310177
					-28.1081	-0.307612
					-27.7477	-0.304999
					-27.3874	-0.302338
					-27.027	-0.299629
					-26.6667	-0.296872
					-26.3063	-0.294069
					-25.9459	-0.291219
					-25.5856	-0.288323
					-25.2252	-0.285381
					-24.8649	-0.282394
					-24.5045	-0.279362
					-24.1441	-0.276287
					-23.7838	-0.273167
					-23.4234	-0.270004
					-23.0631	-0.266799
					-22.7027	-0.263551
					-22.3423	-0.260262
					-21.982	-0.256931
					-21.6216	-0.25356
					-21.2613	-0.250149
					-20.9009	-0.246698
					-20.5405	-0.243208
					-20.1802	-0.239679
					-19.8198	-0.236113
					-19.4595	-0.232509
					-19.0991	-0.228869
					-18.7387	-0.225192
					-18.3784	-0.22148
					-18.018	-0.217732
					-17.6577	-0.213951
					-17.2973	-0.210135
					-16.9369	-0.206286
					-16.5766	-0.202404
					-16.2162	-0.198491
					-15.8559	-0.194546
					-15.4955	-0.19057
					-15.1351	-0.186564
					-14.7748	-0.182528
					-14.4144	-0.178464
					-14.0541	-0.174372
					-13.6937	-0.170251
					-13.3333	-0.166104
					-12.973	-0.161931
					-12.6126	-0.157732
					-12.2523	-0.153508
					-11.8919	-0.14926
					-11.5315	-0.144988
					-11.1712	-0.140693
					-10.8108	-0.136376
					-10.4505	-0.132037
					-10.0901	-0.127678
					-9.72973	-0.123298
					-9.36937	-0.118898
					-9.00901	-0.11448
					-8.64865	-0.110044
					-8.28829	-0.105591
					-7.92793	-0.10112
					-7.56757	-0.0966339
					-7.20721	-0.0921323
					-6.84685	-0.0876162
					-6.48649	-0.0830861
					-6.12613	-0.0785429
					-5.76577	-0.0739873
					-5.40541	-0.0694199
					-5.04505	-0.0648416
					-4.68468	-0.0602531
					-4.32432	-0.0556549
					-3.96396	-0.051048
					-3.6036	-0.046433
					-3.24324	-0.0418107
					-2.88288	-0.0371817
					-2.52252	-0.0325469
					-2.16216	-0.0279069
					-1.8018	-0.0232625
					-1.44144	-0.0186144
					-1.08108	-0.0139634
					-0.720721	-0.00931016
					-0.36036	-0.00465545
					0	2.26618e-17
					0.36036	0.00465545
					0.720721	0.00931016
					1.08108	0.0139634
					1.44144	0.0186144
					1.8018	0.0232625
					2.16216	0.0279069
					2.52252	0.0325469
					2.88288	0.0371817
					3.24324	0.0418107
					3.6036	0.046433
					3.96396	0.051048
					4.32432	0.0556549
					4.68468	0.0602531
					5.04505	0.0648416
					5.40541	0.0694199
					5.76577	0.0739873
					6.12613	0.0785429
					6.48649	0.0830861
					6.84685	0.0876162
					7.20721	0.0921323
					7.56757	0.0966339
					7.92793	0.10112
					8.28829	0.105591
					8.64865	0.110044
					9.00901	0.11448
					9.36937	0.118898
					9.72973	0.123298
					10.0901	0.127678
					10.4505	0.132037
					10.8108	0.136376
					11.1712	0.140693
					11.5315	0.144988
					11.8919	0.14926
					12.2523	0.153508
					12.6126	0.157732
					12.973	0.161931
					13.3333	0.166104
					13.6937	0.170251
					14.0541	0.174372
					14.4144	0.178464
					14.7748	0.182528
					15.1351	0.186564
					15.4955	0.19057
					15.8559	0.194546
					16.2162	0.198491
					16.5766	0.202404
					16.9369	0.206286
					17.2973	0.210135
					17.6577	0.213951
					18.018	0.217732
					18.3784	0.22148
					18.7387	0.225192
					19.0991	0.228869
					19.4595	0.232509
					19.8198	0.236113
					20.1802	0.239679
					20.5405	0.243208
					20.9009	0.246698
					21.2613	0.250149
					21.6216	0.25356
					21.982	0.256931
					22.3423	0.260262
					22.7027	0.263551
					23.0631	0.266799
					23.4234	0.270004
					23.7838	0.273167
					24.1441	0.276287
					24.5045	0.279362
					24.8649	0.282394
					25.2252	0.285381
					25.5856	0.288323
					25.9459	0.291219
					26.3063	0.294069
					26.6667	0.296872
					27.027	0.299629
					27.3874	0.302338
					27.7477	0.304999
					28.1081	0.307612
					28.4685	0.310177
					28.8288	0.312692
					29.1892	0.315158
					29.5495	0.317574
					29.9099	0.31994
					30.2703	0.322255
					30.6306	0.324519
					30.991	0.326731
					31.3514	0.328892
					31.7117	0.331002
					32.0721	0.333058
					32.4324	0.335062
					32.7928	0.337013
					33.1532	0.338911
					33.5135	0.340755
					33.8739	0.342545
					34.2342	0.34428
					34.5946	0.345962
					34.955	0.347588
					35.3153	0.34916
					35.6757	0.350676
					36.036	0.352137
					36.3964	0.353543
					36.7568	0.354892
					37.1171	0.356185
					37.4775	0.357422
					37.8378	0.358602
					38.1982	0.359725
					38.5586	0.360792
					38.9189	0.361801
					39.2793	0.362753
					39.6396	0.363648
					40	0.364485
					40.3604	0.365265
					40.7207	0.365987
					41.0811	0.366651
					41.4414	0.367256
					41.8018	0.367804
					42.1622	0.368294
					42.5225	0.368725
					42.8829	0.369098
					43.2432	0.369412
					43.6036	0.369669
					43.964	0.369866
					44.3243	0.370005
					44.6847	0.370086
					45.045	0.370108
					45.4054	0.370071
					45.7658	0.369976
					46.1261	0.369822
					46.4865	0.36961
					46.8468	0.369339
					47.2072	0.36901
					47.5676	0.368623
					47.9279	0.368177
					48.2883	0.367673
					48.6486	0.36711
					49.009	0.36649
					49.3694	0.365812
					49.7297	0.365075
					50.0901	0.364281
					50.4505	0.36343
					50.8108	0.362521
					51.1712	0.361554
					51.5315	0.36053
					51.8919	0.35945
					52.2523	0.358312
					52.6126	0.357118
					52.973	0.355867
					53.3333	0.35456
					53.6937	0.353196
					54.0541	0.351777
					54.4144	0.350303
					54.7748	0.348772
					55.1351	0.347187
					55.4955	0.345547
					55.8559	0.343852
					56.2162	0.342102
					56.5766	0.340299
					56.9369	0.338441
					57.2973	0.33653
					57.6577	0.334566
					58.018	0.332549
					58.3784	0.330479
					58.7387	0.328357
					59.0991	0.326183
					59.4595	0.323957
					59.8198	0.321681
					60.1802	0.319353
					60.5405	0.316975
					60.9009	0.314546
					61.2613	0.312068
					61.6216	0.30954
					61.982	0.306964
					62.3423	0.304339
					62.7027	0.301665
					63.0631	0.298944
					63.4234	0.296176
					63.7838	0.293361
					64.1441	0.290499
					64.5045	0.287591
					64.8649	0.284638
					65.2252	0.28164
					65.5856	0.278598
					65.9459	0.275511
					66.3063	0.27238
					66.6667	0.269207
					67.027	0.265991
					67.3874	0.262733
					67.7477	0.259433
					68.1081	0.256092
					68.4685	0.252711
					68.8288	0.24929
					69.1892	0.245829
					69.5495	0.242329
					69.9099	0.238791
					70.2703	0.235216
					70.6306	0.231603
					70.991	0.227953
					71.3514	0.224267
					71.7117	0.220546
					72.0721	0.21679
					72.4324	0.213
					72.7928	0.209176
					73.1532	0.205319
					73.5135	0.201429
					73.8739	0.197507
					74.2342	0.193555
					74.5946	0.189571
					74.955	0.185558
					75.3153	0.181515
					75.6757	0.177444
					76.036	0.173344
					76.3964	0.169217
					76.7568	0.165063
					77.1171	0.160883
					77.4775	0.156678
					77.8378	0.152448
					78.1982	0.148194
					78.5586	0.143916
					78.9189	0.139616
					79.2793	0.135293
					79.6396	0.130949
					80	0.126584
					80.3604	0.1222
					80.7207	0.117796
					81.0811	0.113373
					81.4414	0.108932
					81.8018	0.104475
					82.1622	0.1
					82.5225	0.09551
					82.8829	0.0910046
					83.2432	0.0864849
					83.6036	0.0819515
					83.964	0.0774051
					84.3243	0.0728465
					84.6847	0.0682764
					85.045	0.0636954
					85.4054	0.0591044
					85.7658	0.054504
					86.1261	0.049895
					86.4865	0.0452781
					86.8468	0.0406541
					87.2072	0.0360236
					87.5676	0.0313874
					87.9279	0.0267462
					88.2883	0.0221008
					88.6486	0.0174519
					89.009	0.0128003
					89.3694	0.00814659
					89.7297	0.00349163
					90.0901	-0.00116389
					90.4505	-0.00581923
					90.8108	-0.0104736
					91.1712	-0.0151264
					91.5315	-0.0197768
					91.8919	-0.024424
					92.2523	-0.0290674
					92.6126	-0.0337061
					92.973	-0.0383396
					93.3333	-0.0429669
					93.6937	-0.0475875
					94.0541	-0.0522005
					94.4144	-0.0568053
					94.7748	-0.0614011
					95.1351	-0.0659872
					95.4955	-0.0705628
					95.8559	-0.0751273
					96.2162	-0.0796799
					96.5766	-0.0842199
					96.9369	-0.0887465
					97.2973	-0.0932591
					97.6577	-0.097757
					98.018	-0.102239
					98.3784	-0.106706
					98.7387	-0.111155
					99.0991	-0.115587
					99.4595	-0.12
					99.8198	-0.124395
					100.18	-0.128769
					100.541	-0.133124
					100.901	-0.137457
					101.261	-0.141769
					101.622	-0.146058
					101.982	-0.150324
					102.342	-0.154566
					102.703	-0.158784
					103.063	-0.162977
					103.423	-0.167144
					103.784	-0.171284
					104.144	-0.175397
					104.505	-0.179483
					104.865	-0.18354
					105.225	-0.187568
					105.586	-0.191567
					105.946	-0.195535
					106.306	-0.199472
					106.667	-0.203378
					107.027	-0.207251
					107.387	-0.211092
					107.748	-0.214899
					108.108	-0.218672
					108.468	-0.222411
					108.829	-0.226115
					109.189	-0.229782
					109.55	-0.233414
					109.91	-0.237008
					110.27	-0.240565
					110.631	-0.244084
					110.991	-0.247564
					111.351	-0.251005
					111.712	-0.254407
					112.072	-0.257768
					112.432	-0.261088
					112.793	-0.264367
					113.153	-0.267604
					113.514	-0.270799
					113.874	-0.273951
					114.234	-0.27706
					114.595	-0.280124
					114.955	-0.283145
					115.315	-0.286121
					115.676	-0.289051
					116.036	-0.291936
					116.396	-0.294774
					116.757	-0.297566
					117.117	-0.300311
					117.477	-0.303008
					117.838	-0.305657
					118.198	-0.308258
					118.559	-0.31081
					118.919	-0.313313
					119.279	-0.315767
					119.64	-0.31817
					120	-0.320523
					120.36	-0.322825
					120.721	-0.325077
					121.081	-0.327277
					121.441	-0.329425
					121.802	-0.331521
					122.162	-0.333564
					122.523	-0.335555
					122.883	-0.337492
					123.243	-0.339377
					123.604	-0.341207
					123.964	-0.342984
					124.324	-0.344706
					124.685	-0.346374
					125.045	-0.347987
					125.405	-0.349544
					125.766	-0.351047
					126.126	-0.352494
					126.486	-0.353885
					126.847	-0.35522
					127.207	-0.356499
					127.568	-0.357722
					127.928	-0.358888
					128.288	-0.359997
					128.649	-0.361049
					129.009	-0.362045
					129.369	-0.362982
					129.73	-0.363863
					130.09	-0.364686
					130.45	-0.365451
					130.811	-0.366158
					131.171	-0.366808
					131.532	-0.367399
					131.892	-0.367932
					132.252	-0.368407
					132.613	-0.368824
					132.973	-0.369182
					133.333	-0.369482
					133.694	-0.369723
					134.054	-0.369906
					134.414	-0.370031
					134.775	-0.370097
					135.135	-0.370104
					135.495	-0.370053
					135.856	-0.369943
					136.216	-0.369775
					136.577	-0.369548
					136.937	-0.369263
					137.297	-0.368919
					137.658	-0.368517
					138.018	-0.368056
					138.378	-0.367538
					138.739	-0.366961
					139.099	-0.366326
					139.459	-0.365633
					139.82	-0.364882
					140.18	-0.364074
					140.541	-0.363208
					140.901	-0.362284
					141.261	-0.361304
					141.622	-0.360266
					141.982	-0.359171
					142.342	-0.358019
					142.703	-0.35681
					143.063	-0.355545
					143.423	-0.354224
					143.784	-0.352847
					144.144	-0.351414
					144.505	-0.349925
					144.865	-0.348381
					145.225	-0.346782
					145.586	-0.345128
					145.946	-0.343419
					146.306	-0.341656
					146.667	-0.339839
					147.027	-0.337968
					147.387	-0.336044
					147.748	-0.334067
					148.108	-0.332036
					148.468	-0.329954
					148.829	-0.327818
					149.189	-0.325632
					149.55	-0.323393
					149.91	-0.321103
					150.27	-0.318763
					150.631	-0.316372
					150.991	-0.313931
					151.351	-0.311441
					151.712	-0.308901
					152.072	-0.306312
					152.432	-0.303675
					152.793	-0.300989
					153.153	-0.298257
					153.514	-0.295476
					153.874	-0.29265
					154.234	-0.289776
					154.595	-0.286857
					154.955	-0.283893
					155.315	-0.280884
					155.676	-0.27783
					156.036	-0.274732
					156.396	-0.271591
					156.757	-0.268407
					157.117	-0.26518
					157.477	-0.261912
					157.838	-0.258602
					158.198	-0.255251
					158.559	-0.251859
					158.919	-0.248428
					159.279	-0.244958
					159.64	-0.241448
					160	-0.237901
					160.36	-0.234316
					160.721	-0.230694
					161.081	-0.227035
					161.441	-0.22334
					161.802	-0.21961
					162.162	-0.215846
					162.523	-0.212047
					162.883	-0.208215
					163.243	-0.204349
					163.604	-0.200451
					163.964	-0.196522
					164.324	-0.192562
					164.685	-0.188571
					165.045	-0.18455
					165.405	-0.1805
					165.766	-0.176421
					166.126	-0.172315
					166.486	-0.168181
					166.847	-0.164021
					167.207	-0.159834
					167.568	-0.155623
					167.928	-0.151387
					168.288	-0.147127
					168.649	-0.142843
					169.009	-0.138537
					169.369	-0.134209
					169.73	-0.12986
					170.09	-0.12549
					170.45	-0.121101
					170.811	-0.116692
					171.171	-0.112265
					171.532	-0.10782
					171.892	-0.103357
					172.252	-0.0988791
					172.613	-0.094385
					172.973	-0.089876
					173.333	-0.0853528
					173.694	-0.0808161
					174.054	-0.0762666
					174.414	-0.071705
					174.775	-0.0671321
					175.135	-0.0625486
					175.495	-0.0579551
					175.856	-0.0533525
					176.216	-0.0487415
					176.577	-0.0441227
					176.937	-0.039497
					177.297	-0.034865
					177.658	-0.0302275
					178.018	-0.0255852
					178.378	-0.0209389
					178.739	-0.0162892
					179.099	-0.011637
					179.459	-0.00698294
					179.82	-0.00232777
					180.18	0.00232777
					180.541	0.00698294
					180.901	0.011637
					181.261	0.0162892
					181.622	0.0209389
					181.982	0.0255852
					182.342	0.0302275
					182.703	0.034865
					183.063	0.039497
					183.423	0.0441227
					183.784	0.0487415
					184.144	0.0533525
					184.505	0.0579551
					184.865	0.0625486
					185.225	0.0671321
					185.586	0.071705
					185.946	0.0762666
					186.306	0.0808161
					186.667	0.0853528
					187.027	0.089876
					187.387	0.094385
					187.748	0.0988791
					188.108	0.103357
					188.468	0.10782
					188.829	0.112265
					189.189	0.116692
					189.55	0.121101
					189.91	0.12549
					190.27	0.12986
					190.631	0.134209
					190.991	0.138537
					191.351	0.142843
					191.712	0.147127
					192.072	0.151387
					192.432	0.155623
					192.793	0.159834
					193.153	0.164021
					193.514	0.168181
					193.874	0.172315
					194.234	0.176421
					194.595	0.1805
					194.955	0.18455
					195.315	0.188571
					195.676	0.192562
					196.036	0.196522
					196.396	0.200451
					196.757	0.204349
					197.117	0.208215
					197.477	0.212047
					197.838	0.215846
					198.198	0.21961
					198.559	0.22334
					198.919	0.227035
					199.279	0.230694
					199.64	0.234316
					200	0.237901
					200.36	0.241448
					200.721	0.244958
					201.081	0.248428
					201.441	0.251859
					201.802	0.255251
					202.162	0.258602
					202.523	0.261912
					202.883	0.26518
					203.243	0.268407
					203.604	0.271591
					203.964	0.274732
					204.324	0.27783
					204.685	0.280884
					205.045	0.283893
					205.405	0.286857
					205.766	0.289776
					206.126	0.29265
					206.486	0.295476
					206.847	0.298257
					207.207	0.300989
					207.568	0.303675
					207.928	0.306312
					208.288	0.308901
					208.649	0.311441
					209.009	0.313931
					209.369	0.316372
					209.73	0.318763
					210.09	0.321103
					210.45	0.323393
					210.811	0.325632
					211.171	0.327818
					211.532	0.329954
					211.892	0.332036
					212.252	0.334067
					212.613	0.336044
					212.973	0.337968
					213.333	0.339839
					213.694	0.341656
					214.054	0.343419
					214.414	0.345128
					214.775	0.346782
					215.135	0.348381
					215.495	0.349925
					215.856	0.351414
					216.216	0.352847
					216.577	0.354224
					216.937	0.355545
					217.297	0.35681
					217.658	0.358019
					218.018	0.359171
					218.378	0.360266
					218.739	0.361304
					219.099	0.362284
					219.459	0.363208
					219.82	0.364074
					220.18	0.364882
					220.541	0.365633
					220.901	0.366326
					221.261	0.366961
					221.622	0.367538
					221.982	0.368056
					222.342	0.368517
					222.703	0.368919
					223.063	0.369263
					223.423	0.369548
					223.784	0.369775
					224.144	0.369943
					224.505	0.370053
					224.865	0.370104
					225.225	0.370097
					225.586	0.370031
					225.946	0.369906
					226.306	0.369723
					226.667	0.369482
					227.027	0.369182
					227.387	0.368824
					227.748	0.368407
					228.108	0.367932
					228.468	0.367399
					228.829	0.366808
					229.189	0.366158
					229.55	0.365451
					229.91	0.364686
					230.27	0.363863
					230.631	0.362982
					230.991	0.362045
					231.351	0.361049
					231.712	0.359997
					232.072	0.358888
					232.432	0.357722
					232.793	0.356499
					233.153	0.35522
					233.514	0.353885
					233.874	0.352494
					234.234	0.351047
					234.595	0.349544
					234.955	0.347987
					235.315	0.346374
					235.676	0.344706
					236.036	0.342984
					236.396	0.341207
					236.757	0.339377
					237.117	0.337492
					237.477	0.335555
					237.838	0.333564
					238.198	0.331521
					238.559	0.329425
					238.919	0.327277
					239.279	0.325077
					239.64	0.322825
					240	0.320523

## Sheet: Fig.3e
phi (deg)	mu_0 H_c2^(6) (T)	y_error_low (T)	y_error_high (T)		phi (deg)	fitted curve (T)
210	2.09154	2.08347	2.0996		-120	2.06679
200	2.08174	2.07647	2.08701		-119.64	2.0668
190.001	2.07197	2.06701	2.07692		-119.279	2.06682
180	2.06725	2.06347	2.07102		-118.919	2.06686
170	2.06751	2.06334	2.07169		-118.559	2.06691
160	2.08115	2.07778	2.08453		-118.198	2.06698
150	2.08646	2.08185	2.09108		-117.838	2.06706
140.001	2.08606	2.08025	2.09188		-117.477	2.06716
130	2.07585	2.07289	2.07882		-117.117	2.06726
120	2.07184	2.06732	2.07637		-116.757	2.06739
110	2.07616	2.07153	2.08079		-116.396	2.06753
100	2.07619	2.07239	2.07999		-116.036	2.06768
89.9997	2.08651	2.08129	2.09172		-115.676	2.06784
80.0004	2.07889	2.07524	2.08253		-115.315	2.06802
70.0003	2.07153	2.06197	2.0811		-114.955	2.06821
60.0003	2.06363	2.059	2.06827		-114.595	2.06842
49.9995	2.07309	2.06884	2.07735		-114.234	2.06864
39.9998	2.0829	2.07839	2.08742		-113.874	2.06887
29.9989	2.09525	2.09011	2.1004		-113.514	2.06911
20.0002	2.08193	2.0751	2.08876		-113.153	2.06936
0.000373642	2.06822	2.06002	2.07642		-112.793	2.06962
-10.0003	2.06783	2.06188	2.07378		-112.432	2.0699
-20.0003	2.08145	2.07596	2.08695		-112.072	2.07018
-30.0003	2.08742	2.08278	2.09205		-111.712	2.07048
-39.9995	2.08381	2.07848	2.08914		-111.351	2.07078
-59.9997	2.06503	2.05693	2.07313		-110.991	2.0711
-90.0003	2.08447	2.07933	2.08962		-110.631	2.07142
					-110.27	2.07175
					-109.91	2.07209
					-109.55	2.07244
					-109.189	2.07279
					-108.829	2.07315
					-108.468	2.07351
					-108.108	2.07388
					-107.748	2.07426
					-107.387	2.07464
					-107.027	2.07502
					-106.667	2.07541
					-106.306	2.0758
					-105.946	2.07619
					-105.586	2.07658
					-105.225	2.07697
					-104.865	2.07736
					-104.505	2.07776
					-104.144	2.07815
					-103.784	2.07854
					-103.423	2.07893
					-103.063	2.07932
					-102.703	2.0797
					-102.342	2.08008
					-101.982	2.08046
					-101.622	2.08083
					-101.261	2.08119
					-100.901	2.08155
					-100.541	2.08191
					-100.18	2.08226
					-99.8198	2.0826
					-99.4595	2.08293
					-99.0991	2.08326
					-98.7387	2.08357
					-98.3784	2.08388
					-98.018	2.08418
					-97.6577	2.08446
					-97.2973	2.08474
					-96.9369	2.08501
					-96.5766	2.08526
					-96.2162	2.08551
					-95.8559	2.08574
					-95.4955	2.08596
					-95.1351	2.08617
					-94.7748	2.08636
					-94.4144	2.08655
					-94.0541	2.08671
					-93.6937	2.08687
					-93.3333	2.08701
					-92.973	2.08714
					-92.6126	2.08725
					-92.2523	2.08735
					-91.8919	2.08744
					-91.5315	2.08751
					-91.1712	2.08756
					-90.8108	2.0876
					-90.4505	2.08763
					-90.0901	2.08764
					-89.7297	2.08764
					-89.3694	2.08762
					-89.009	2.08758
					-88.6486	2.08754
					-88.2883	2.08747
					-87.9279	2.0874
					-87.5676	2.0873
					-87.2072	2.0872
					-86.8468	2.08708
					-86.4865	2.08694
					-86.1261	2.08679
					-85.7658	2.08663
					-85.4054	2.08646
					-85.045	2.08627
					-84.6847	2.08607
					-84.3243	2.08585
					-83.964	2.08563
					-83.6036	2.08539
					-83.2432	2.08514
					-82.8829	2.08488
					-82.5225	2.0846
					-82.1622	2.08432
					-81.8018	2.08403
					-81.4414	2.08373
					-81.0811	2.08341
					-80.7207	2.08309
					-80.3604	2.08276
					-80	2.08243
					-79.6396	2.08208
					-79.2793	2.08173
					-78.9189	2.08138
					-78.5586	2.08101
					-78.1982	2.08064
					-77.8378	2.08027
					-77.4775	2.07989
					-77.1171	2.07951
					-76.7568	2.07912
					-76.3964	2.07874
					-76.036	2.07835
					-75.6757	2.07795
					-75.3153	2.07756
					-74.955	2.07717
					-74.5946	2.07677
					-74.2342	2.07638
					-73.8739	2.07599
					-73.5135	2.0756
					-73.1532	2.07521
					-72.7928	2.07483
					-72.4324	2.07445
					-72.0721	2.07407
					-71.7117	2.0737
					-71.3514	2.07333
					-70.991	2.07297
					-70.6306	2.07261
					-70.2703	2.07226
					-69.9099	2.07192
					-69.5495	2.07159
					-69.1892	2.07126
					-68.8288	2.07094
					-68.4685	2.07063
					-68.1081	2.07033
					-67.7477	2.07004
					-67.3874	2.06976
					-67.027	2.06949
					-66.6667	2.06923
					-66.3063	2.06899
					-65.9459	2.06875
					-65.5856	2.06853
					-65.2252	2.06832
					-64.8649	2.06812
					-64.5045	2.06793
					-64.1441	2.06776
					-63.7838	2.0676
					-63.4234	2.06746
					-63.0631	2.06733
					-62.7027	2.06721
					-62.3423	2.06711
					-61.982	2.06702
					-61.6216	2.06694
					-61.2613	2.06688
					-60.9009	2.06684
					-60.5405	2.06681
					-60.1802	2.0668
					-59.8198	2.0668
					-59.4595	2.06681
					-59.0991	2.06684
					-58.7387	2.06688
					-58.3784	2.06694
					-58.018	2.06702
					-57.6577	2.06711
					-57.2973	2.06721
					-56.9369	2.06733
					-56.5766	2.06746
					-56.2162	2.0676
					-55.8559	2.06776
					-55.4955	2.06793
					-55.1351	2.06812
					-54.7748	2.06832
					-54.4144	2.06853
					-54.0541	2.06875
					-53.6937	2.06899
					-53.3333	2.06923
					-52.973	2.06949
					-52.6126	2.06976
					-52.2523	2.07004
					-51.8919	2.07033
					-51.5315	2.07063
					-51.1712	2.07094
					-50.8108	2.07126
					-50.4505	2.07159
					-50.0901	2.07192
					-49.7297	2.07226
					-49.3694	2.07261
					-49.009	2.07297
					-48.6486	2.07333
					-48.2883	2.0737
					-47.9279	2.07407
					-47.5676	2.07445
					-47.2072	2.07483
					-46.8468	2.07521
					-46.4865	2.0756
					-46.1261	2.07599
					-45.7658	2.07638
					-45.4054	2.07677
					-45.045	2.07717
					-44.6847	2.07756
					-44.3243	2.07795
					-43.964	2.07835
					-43.6036	2.07874
					-43.2432	2.07912
					-42.8829	2.07951
					-42.5225	2.07989
					-42.1622	2.08027
					-41.8018	2.08064
					-41.4414	2.08101
					-41.0811	2.08138
					-40.7207	2.08173
					-40.3604	2.08208
					-40	2.08243
					-39.6396	2.08276
					-39.2793	2.08309
					-38.9189	2.08341
					-38.5586	2.08373
					-38.1982	2.08403
					-37.8378	2.08432
					-37.4775	2.0846
					-37.1171	2.08488
					-36.7568	2.08514
					-36.3964	2.08539
					-36.036	2.08563
					-35.6757	2.08585
					-35.3153	2.08607
					-34.955	2.08627
					-34.5946	2.08646
					-34.2342	2.08663
					-33.8739	2.08679
					-33.5135	2.08694
					-33.1532	2.08708
					-32.7928	2.0872
					-32.4324	2.0873
					-32.0721	2.0874
					-31.7117	2.08747
					-31.3514	2.08754
					-30.991	2.08758
					-30.6306	2.08762
					-30.2703	2.08764
					-29.9099	2.08764
					-29.5495	2.08763
					-29.1892	2.0876
					-28.8288	2.08756
					-28.4685	2.08751
					-28.1081	2.08744
					-27.7477	2.08735
					-27.3874	2.08725
					-27.027	2.08714
					-26.6667	2.08701
					-26.3063	2.08687
					-25.9459	2.08671
					-25.5856	2.08655
					-25.2252	2.08636
					-24.8649	2.08617
					-24.5045	2.08596
					-24.1441	2.08574
					-23.7838	2.08551
					-23.4234	2.08526
					-23.0631	2.08501
					-22.7027	2.08474
					-22.3423	2.08446
					-21.982	2.08418
					-21.6216	2.08388
					-21.2613	2.08357
					-20.9009	2.08326
					-20.5405	2.08293
					-20.1802	2.0826
					-19.8198	2.08226
					-19.4595	2.08191
					-19.0991	2.08155
					-18.7387	2.08119
					-18.3784	2.08083
					-18.018	2.08046
					-17.6577	2.08008
					-17.2973	2.0797
					-16.9369	2.07932
					-16.5766	2.07893
					-16.2162	2.07854
					-15.8559	2.07815
					-15.4955	2.07776
					-15.1351	2.07736
					-14.7748	2.07697
					-14.4144	2.07658
					-14.0541	2.07619
					-13.6937	2.0758
					-13.3333	2.07541
					-12.973	2.07502
					-12.6126	2.07464
					-12.2523	2.07426
					-11.8919	2.07388
					-11.5315	2.07351
					-11.1712	2.07315
					-10.8108	2.07279
					-10.4505	2.07244
					-10.0901	2.07209
					-9.72973	2.07175
					-9.36937	2.07142
					-9.00901	2.0711
					-8.64865	2.07078
					-8.28829	2.07048
					-7.92793	2.07018
					-7.56757	2.0699
					-7.20721	2.06962
					-6.84685	2.06936
					-6.48649	2.06911
					-6.12613	2.06887
					-5.76577	2.06864
					-5.40541	2.06842
					-5.04505	2.06821
					-4.68468	2.06802
					-4.32432	2.06784
					-3.96396	2.06768
					-3.6036	2.06753
					-3.24324	2.06739
					-2.88288	2.06726
					-2.52252	2.06716
					-2.16216	2.06706
					-1.8018	2.06698
					-1.44144	2.06691
					-1.08108	2.06686
					-0.720721	2.06682
					-0.36036	2.0668
					0	2.06679
					0.36036	2.0668
					0.720721	2.06682
					1.08108	2.06686
					1.44144	2.06691
					1.8018	2.06698
					2.16216	2.06706
					2.52252	2.06716
					2.88288	2.06726
					3.24324	2.06739
					3.6036	2.06753
					3.96396	2.06768
					4.32432	2.06784
					4.68468	2.06802
					5.04505	2.06821
					5.40541	2.06842
					5.76577	2.06864
					6.12613	2.06887
					6.48649	2.06911
					6.84685	2.06936
					7.20721	2.06962
					7.56757	2.0699
					7.92793	2.07018
					8.28829	2.07048
					8.64865	2.07078
					9.00901	2.0711
					9.36937	2.07142
					9.72973	2.07175
					10.0901	2.07209
					10.4505	2.07244
					10.8108	2.07279
					11.1712	2.07315
					11.5315	2.07351
					11.8919	2.07388
					12.2523	2.07426
					12.6126	2.07464
					12.973	2.07502
					13.3333	2.07541
					13.6937	2.0758
					14.0541	2.07619
					14.4144	2.07658
					14.7748	2.07697
					15.1351	2.07736
					15.4955	2.07776
					15.8559	2.07815
					16.2162	2.07854
					16.5766	2.07893
					16.9369	2.07932
					17.2973	2.0797
					17.6577	2.08008
					18.018	2.08046
					18.3784	2.08083
					18.7387	2.08119
					19.0991	2.08155
					19.4595	2.08191
					19.8198	2.08226
					20.1802	2.0826
					20.5405	2.08293
					20.9009	2.08326
					21.2613	2.08357
					21.6216	2.08388
					21.982	2.08418
					22.3423	2.08446
					22.7027	2.08474
					23.0631	2.08501
					23.4234	2.08526
					23.7838	2.08551
					24.1441	2.08574
					24.5045	2.08596
					24.8649	2.08617
					25.2252	2.08636
					25.5856	2.08655
					25.9459	2.08671
					26.3063	2.08687
					26.6667	2.08701
					27.027	2.08714
					27.3874	2.08725
					27.7477	2.08735
					28.1081	2.08744
					28.4685	2.08751
					28.8288	2.08756
					29.1892	2.0876
					29.5495	2.08763
					29.9099	2.08764
					30.2703	2.08764
					30.6306	2.08762
					30.991	2.08758
					31.3514	2.08754
					31.7117	2.08747
					32.0721	2.0874
					32.4324	2.0873
					32.7928	2.0872
					33.1532	2.08708
					33.5135	2.08694
					33.8739	2.08679
					34.2342	2.08663
					34.5946	2.08646
					34.955	2.08627
					35.3153	2.08607
					35.6757	2.08585
					36.036	2.08563
					36.3964	2.08539
					36.7568	2.08514
					37.1171	2.08488
					37.4775	2.0846
					37.8378	2.08432
					38.1982	2.08403
					38.5586	2.08373
					38.9189	2.08341
					39.2793	2.08309
					39.6396	2.08276
					40	2.08243
					40.3604	2.08208
					40.7207	2.08173
					41.0811	2.08138
					41.4414	2.08101
					41.8018	2.08064
					42.1622	2.08027
					42.5225	2.07989
					42.8829	2.07951
					43.2432	2.07912
					43.6036	2.07874
					43.964	2.07835
					44.3243	2.07795
					44.6847	2.07756
					45.045	2.07717
					45.4054	2.07677
					45.7658	2.07638
					46.1261	2.07599
					46.4865	2.0756
					46.8468	2.07521
					47.2072	2.07483
					47.5676	2.07445
					47.9279	2.07407
					48.2883	2.0737
					48.6486	2.07333
					49.009	2.07297
					49.3694	2.07261
					49.7297	2.07226
					50.0901	2.07192
					50.4505	2.07159
					50.8108	2.07126
					51.1712	2.07094
					51.5315	2.07063
					51.8919	2.07033
					52.2523	2.07004
					52.6126	2.06976
					52.973	2.06949
					53.3333	2.06923
					53.6937	2.06899
					54.0541	2.06875
					54.4144	2.06853
					54.7748	2.06832
					55.1351	2.06812
					55.4955	2.06793
					55.8559	2.06776
					56.2162	2.0676
					56.5766	2.06746
					56.9369	2.06733
					57.2973	2.06721
					57.6577	2.06711
					58.018	2.06702
					58.3784	2.06694
					58.7387	2.06688
					59.0991	2.06684
					59.4595	2.06681
					59.8198	2.0668
					60.1802	2.0668
					60.5405	2.06681
					60.9009	2.06684
					61.2613	2.06688
					61.6216	2.06694
					61.982	2.06702
					62.3423	2.06711
					62.7027	2.06721
					63.0631	2.06733
					63.4234	2.06746
					63.7838	2.0676
					64.1441	2.06776
					64.5045	2.06793
					64.8649	2.06812
					65.2252	2.06832
					65.5856	2.06853
					65.9459	2.06875
					66.3063	2.06899
					66.6667	2.06923
					67.027	2.06949
					67.3874	2.06976
					67.7477	2.07004
					68.1081	2.07033
					68.4685	2.07063
					68.8288	2.07094
					69.1892	2.07126
					69.5495	2.07159
					69.9099	2.07192
					70.2703	2.07226
					70.6306	2.07261
					70.991	2.07297
					71.3514	2.07333
					71.7117	2.0737
					72.0721	2.07407
					72.4324	2.07445
					72.7928	2.07483
					73.1532	2.07521
					73.5135	2.0756
					73.8739	2.07599
					74.2342	2.07638
					74.5946	2.07677
					74.955	2.07717
					75.3153	2.07756
					75.6757	2.07795
					76.036	2.07835
					76.3964	2.07874
					76.7568	2.07912
					77.1171	2.07951
					77.4775	2.07989
					77.8378	2.08027
					78.1982	2.08064
					78.5586	2.08101
					78.9189	2.08138
					79.2793	2.08173
					79.6396	2.08208
					80	2.08243
					80.3604	2.08276
					80.7207	2.08309
					81.0811	2.08341
					81.4414	2.08373
					81.8018	2.08403
					82.1622	2.08432
					82.5225	2.0846
					82.8829	2.08488
					83.2432	2.08514
					83.6036	2.08539
					83.964	2.08563
					84.3243	2.08585
					84.6847	2.08607
					85.045	2.08627
					85.4054	2.08646
					85.7658	2.08663
					86.1261	2.08679
					86.4865	2.08694
					86.8468	2.08708
					87.2072	2.0872
					87.5676	2.0873
					87.9279	2.0874
					88.2883	2.08747
					88.6486	2.08754
					89.009	2.08758
					89.3694	2.08762
					89.7297	2.08764
					90.0901	2.08764
					90.4505	2.08763
					90.8108	2.0876
					91.1712	2.08756
					91.5315	2.08751
					91.8919	2.08744
					92.2523	2.08735
					92.6126	2.08725
					92.973	2.08714
					93.3333	2.08701
					93.6937	2.08687
					94.0541	2.08671
					94.4144	2.08655
					94.7748	2.08636
					95.1351	2.08617
					95.4955	2.08596
					95.8559	2.08574
					96.2162	2.08551
					96.5766	2.08526
					96.9369	2.08501
					97.2973	2.08474
					97.6577	2.08446
					98.018	2.08418
					98.3784	2.08388
					98.7387	2.08357
					99.0991	2.08326
					99.4595	2.08293
					99.8198	2.0826
					100.18	2.08226
					100.541	2.08191
					100.901	2.08155
					101.261	2.08119
					101.622	2.08083
					101.982	2.08046
					102.342	2.08008
					102.703	2.0797
					103.063	2.07932
					103.423	2.07893
					103.784	2.07854
					104.144	2.07815
					104.505	2.07776
					104.865	2.07736
					105.225	2.07697
					105.586	2.07658
					105.946	2.07619
					106.306	2.0758
					106.667	2.07541
					107.027	2.07502
					107.387	2.07464
					107.748	2.07426
					108.108	2.07388
					108.468	2.07351
					108.829	2.07315
					109.189	2.07279
					109.55	2.07244
					109.91	2.07209
					110.27	2.07175
					110.631	2.07142
					110.991	2.0711
					111.351	2.07078
					111.712	2.07048
					112.072	2.07018
					112.432	2.0699
					112.793	2.06962
					113.153	2.06936
					113.514	2.06911
					113.874	2.06887
					114.234	2.06864
					114.595	2.06842
					114.955	2.06821
					115.315	2.06802
					115.676	2.06784
					116.036	2.06768
					116.396	2.06753
					116.757	2.06739
					117.117	2.06726
					117.477	2.06716
					117.838	2.06706
					118.198	2.06698
					118.559	2.06691
					118.919	2.06686
					119.279	2.06682
					119.64	2.0668
					120	2.06679
					120.36	2.0668
					120.721	2.06682
					121.081	2.06686
					121.441	2.06691
					121.802	2.06698
					122.162	2.06706
					122.523	2.06716
					122.883	2.06726
					123.243	2.06739
					123.604	2.06753
					123.964	2.06768
					124.324	2.06784
					124.685	2.06802
					125.045	2.06821
					125.405	2.06842
					125.766	2.06864
					126.126	2.06887
					126.486	2.06911
					126.847	2.06936
					127.207	2.06962
					127.568	2.0699
					127.928	2.07018
					128.288	2.07048
					128.649	2.07078
					129.009	2.0711
					129.369	2.07142
					129.73	2.07175
					130.09	2.07209
					130.45	2.07244
					130.811	2.07279
					131.171	2.07315
					131.532	2.07351
					131.892	2.07388
					132.252	2.07426
					132.613	2.07464
					132.973	2.07502
					133.333	2.07541
					133.694	2.0758
					134.054	2.07619
					134.414	2.07658
					134.775	2.07697
					135.135	2.07736
					135.495	2.07776
					135.856	2.07815
					136.216	2.07854
					136.577	2.07893
					136.937	2.07932
					137.297	2.0797
					137.658	2.08008
					138.018	2.08046
					138.378	2.08083
					138.739	2.08119
					139.099	2.08155
					139.459	2.08191
					139.82	2.08226
					140.18	2.0826
					140.541	2.08293
					140.901	2.08326
					141.261	2.08357
					141.622	2.08388
					141.982	2.08418
					142.342	2.08446
					142.703	2.08474
					143.063	2.08501
					143.423	2.08526
					143.784	2.08551
					144.144	2.08574
					144.505	2.08596
					144.865	2.08617
					145.225	2.08636
					145.586	2.08655
					145.946	2.08671
					146.306	2.08687
					146.667	2.08701
					147.027	2.08714
					147.387	2.08725
					147.748	2.08735
					148.108	2.08744
					148.468	2.08751
					148.829	2.08756
					149.189	2.0876
					149.55	2.08763
					149.91	2.08764
					150.27	2.08764
					150.631	2.08762
					150.991	2.08758
					151.351	2.08754
					151.712	2.08747
					152.072	2.0874
					152.432	2.0873
					152.793	2.0872
					153.153	2.08708
					153.514	2.08694
					153.874	2.08679
					154.234	2.08663
					154.595	2.08646
					154.955	2.08627
					155.315	2.08607
					155.676	2.08585
					156.036	2.08563
					156.396	2.08539
					156.757	2.08514
					157.117	2.08488
					157.477	2.0846
					157.838	2.08432
					158.198	2.08403
					158.559	2.08373
					158.919	2.08341
					159.279	2.08309
					159.64	2.08276
					160	2.08243
					160.36	2.08208
					160.721	2.08173
					161.081	2.08138
					161.441	2.08101
					161.802	2.08064
					162.162	2.08027
					162.523	2.07989
					162.883	2.07951
					163.243	2.07912
					163.604	2.07874
					163.964	2.07835
					164.324	2.07795
					164.685	2.07756
					165.045	2.07717
					165.405	2.07677
					165.766	2.07638
					166.126	2.07599
					166.486	2.0756
					166.847	2.07521
					167.207	2.07483
					167.568	2.07445
					167.928	2.07407
					168.288	2.0737
					168.649	2.07333
					169.009	2.07297
					169.369	2.07261
					169.73	2.07226
					170.09	2.07192
					170.45	2.07159
					170.811	2.07126
					171.171	2.07094
					171.532	2.07063
					171.892	2.07033
					172.252	2.07004
					172.613	2.06976
					172.973	2.06949
					173.333	2.06923
					173.694	2.06899
					174.054	2.06875
					174.414	2.06853
					174.775	2.06832
					175.135	2.06812
					175.495	2.06793
					175.856	2.06776
					176.216	2.0676
					176.577	2.06746
					176.937	2.06733
					177.297	2.06721
					177.658	2.06711
					178.018	2.06702
					178.378	2.06694
					178.739	2.06688
					179.099	2.06684
					179.459	2.06681
					179.82	2.0668
					180.18	2.0668
					180.541	2.06681
					180.901	2.06684
					181.261	2.06688
					181.622	2.06694
					181.982	2.06702
					182.342	2.06711
					182.703	2.06721
					183.063	2.06733
					183.423	2.06746
					183.784	2.0676
					184.144	2.06776
					184.505	2.06793
					184.865	2.06812
					185.225	2.06832
					185.586	2.06853
					185.946	2.06875
					186.306	2.06899
					186.667	2.06923
					187.027	2.06949
					187.387	2.06976
					187.748	2.07004
					188.108	2.07033
					188.468	2.07063
					188.829	2.07094
					189.189	2.07126
					189.55	2.07159
					189.91	2.07192
					190.27	2.07226
					190.631	2.07261
					190.991	2.07297
					191.351	2.07333
					191.712	2.0737
					192.072	2.07407
					192.432	2.07445
					192.793	2.07483
					193.153	2.07521
					193.514	2.0756
					193.874	2.07599
					194.234	2.07638
					194.595	2.07677
					194.955	2.07717
					195.315	2.07756
					195.676	2.07795
					196.036	2.07835
					196.396	2.07874
					196.757	2.07912
					197.117	2.07951
					197.477	2.07989
					197.838	2.08027
					198.198	2.08064
					198.559	2.08101
					198.919	2.08138
					199.279	2.08173
					199.64	2.08208
					200	2.08243
					200.36	2.08276
					200.721	2.08309
					201.081	2.08341
					201.441	2.08373
					201.802	2.08403
					202.162	2.08432
					202.523	2.0846
					202.883	2.08488
					203.243	2.08514
					203.604	2.08539
					203.964	2.08563
					204.324	2.08585
					204.685	2.08607
					205.045	2.08627
					205.405	2.08646
					205.766	2.08663
					206.126	2.08679
					206.486	2.08694
					206.847	2.08708
					207.207	2.0872
					207.568	2.0873
					207.928	2.0874
					208.288	2.08747
					208.649	2.08754
					209.009	2.08758
					209.369	2.08762
					209.73	2.08764
					210.09	2.08764
					210.45	2.08763
					210.811	2.0876
					211.171	2.08756
					211.532	2.08751
					211.892	2.08744
					212.252	2.08735
					212.613	2.08725
					212.973	2.08714
					213.333	2.08701
					213.694	2.08687
					214.054	2.08671
					214.414	2.08655
					214.775	2.08636
					215.135	2.08617
					215.495	2.08596
					215.856	2.08574
					216.216	2.08551
					216.577	2.08526
					216.937	2.08501
					217.297	2.08474
					217.658	2.08446
					218.018	2.08418
					218.378	2.08388
					218.739	2.08357
					219.099	2.08326
					219.459	2.08293
					219.82	2.0826
					220.18	2.08226
					220.541	2.08191
					220.901	2.08155
					221.261	2.08119
					221.622	2.08083
					221.982	2.08046
					222.342	2.08008
					222.703	2.0797
					223.063	2.07932
					223.423	2.07893
					223.784	2.07854
					224.144	2.07815
					224.505	2.07776
					224.865	2.07736
					225.225	2.07697
					225.586	2.07658
					225.946	2.07619
					226.306	2.0758
					226.667	2.07541
					227.027	2.07502
					227.387	2.07464
					227.748	2.07426
					228.108	2.07388
					228.468	2.07351
					228.829	2.07315
					229.189	2.07279
					229.55	2.07244
					229.91	2.07209
					230.27	2.07175
					230.631	2.07142
					230.991	2.0711
					231.351	2.07078
					231.712	2.07048
					232.072	2.07018
					232.432	2.0699
					232.793	2.06962
					233.153	2.06936
					233.514	2.06911
					233.874	2.06887
					234.234	2.06864
					234.595	2.06842
					234.955	2.06821
					235.315	2.06802
					235.676	2.06784
					236.036	2.06768
					236.396	2.06753
					236.757	2.06739
					237.117	2.06726
					237.477	2.06716
					237.838	2.06706
					238.198	2.06698
					238.559	2.06691
					238.919	2.06686
					239.279	2.06682
					239.64	2.0668
					240	2.06679

## Sheet: Fig.3f
phi (deg)	mu_0 H_c2^(2) (T)	y_error_low (T)	y_error_high (T)		phi (deg)	fitted curve (T)
210	2.08777	2.07971	2.09584		-120	2.08387
200	2.08147	2.0762	2.08674		-119.64	2.08383
190.001	2.07981	2.07485	2.08476		-119.279	2.08378
180	2.07767	2.07389	2.08145		-118.919	2.08372
170	2.07009	2.06592	2.07427		-118.559	2.08367
160	2.071	2.06762	2.07437		-118.198	2.08362
150	2.06938	2.06477	2.074		-117.838	2.08357
140.001	2.07328	2.06747	2.07909		-117.477	2.08351
130	2.07349	2.07053	2.07646		-117.117	2.08345
120	2.07561	2.07108	2.08013		-116.757	2.0834
110	2.07643	2.0718	2.08106		-116.396	2.08334
100	2.06835	2.06455	2.07215		-116.036	2.08328
89.9997	2.07608	2.07087	2.0813		-115.676	2.08322
80.0004	2.0763	2.07266	2.07995		-115.315	2.08316
70.0003	2.08169	2.07212	2.09125		-114.955	2.0831
60.0003	2.08072	2.07608	2.08535		-114.595	2.08304
49.9995	2.08588	2.08162	2.09013		-114.234	2.08297
39.9998	2.08526	2.08075	2.08978		-113.874	2.08291
29.9989	2.09149	2.08634	2.09664		-113.514	2.08284
20.0002	2.08166	2.07483	2.08849		-113.153	2.08278
0.000373642	2.07864	2.07044	2.08684		-112.793	2.08271
-10.0003	2.07041	2.06446	2.07636		-112.432	2.08264
-20.0003	2.0713	2.06581	2.0768		-112.072	2.08257
-30.0003	2.07034	2.0657	2.07497		-111.712	2.0825
-39.9995	2.07103	2.06569	2.07636		-111.351	2.08243
-59.9997	2.06879	2.06069	2.07689		-110.991	2.08236
-90.0003	2.07405	2.0689	2.0792		-110.631	2.08229
					-110.27	2.08221
					-109.91	2.08214
					-109.55	2.08207
					-109.189	2.08199
					-108.829	2.08191
					-108.468	2.08184
					-108.108	2.08176
					-107.748	2.08168
					-107.387	2.0816
					-107.027	2.08152
					-106.667	2.08144
					-106.306	2.08136
					-105.946	2.08128
					-105.586	2.0812
					-105.225	2.08111
					-104.865	2.08103
					-104.505	2.08094
					-104.144	2.08086
					-103.784	2.08077
					-103.423	2.08069
					-103.063	2.0806
					-102.703	2.08051
					-102.342	2.08043
					-101.982	2.08034
					-101.622	2.08025
					-101.261	2.08016
					-100.901	2.08007
					-100.541	2.07998
					-100.18	2.07989
					-99.8198	2.0798
					-99.4595	2.07971
					-99.0991	2.07962
					-98.7387	2.07953
					-98.3784	2.07943
					-98.018	2.07934
					-97.6577	2.07925
					-97.2973	2.07915
					-96.9369	2.07906
					-96.5766	2.07897
					-96.2162	2.07887
					-95.8559	2.07878
					-95.4955	2.07868
					-95.1351	2.07859
					-94.7748	2.07849
					-94.4144	2.0784
					-94.0541	2.0783
					-93.6937	2.07821
					-93.3333	2.07811
					-92.973	2.07801
					-92.6126	2.07792
					-92.2523	2.07782
					-91.8919	2.07772
					-91.5315	2.07763
					-91.1712	2.07753
					-90.8108	2.07743
					-90.4505	2.07734
					-90.0901	2.07724
					-89.7297	2.07714
					-89.3694	2.07705
					-89.009	2.07695
					-88.6486	2.07685
					-88.2883	2.07676
					-87.9279	2.07666
					-87.5676	2.07656
					-87.2072	2.07647
					-86.8468	2.07637
					-86.4865	2.07628
					-86.1261	2.07618
					-85.7658	2.07608
					-85.4054	2.07599
					-85.045	2.07589
					-84.6847	2.0758
					-84.3243	2.0757
					-83.964	2.07561
					-83.6036	2.07551
					-83.2432	2.07542
					-82.8829	2.07533
					-82.5225	2.07523
					-82.1622	2.07514
					-81.8018	2.07505
					-81.4414	2.07495
					-81.0811	2.07486
					-80.7207	2.07477
					-80.3604	2.07468
					-80	2.07459
					-79.6396	2.0745
					-79.2793	2.07441
					-78.9189	2.07432
					-78.5586	2.07423
					-78.1982	2.07414
					-77.8378	2.07405
					-77.4775	2.07396
					-77.1171	2.07387
					-76.7568	2.07379
					-76.3964	2.0737
					-76.036	2.07362
					-75.6757	2.07353
					-75.3153	2.07345
					-74.955	2.07336
					-74.5946	2.07328
					-74.2342	2.0732
					-73.8739	2.07311
					-73.5135	2.07303
					-73.1532	2.07295
					-72.7928	2.07287
					-72.4324	2.07279
					-72.0721	2.07271
					-71.7117	2.07264
					-71.3514	2.07256
					-70.991	2.07248
					-70.6306	2.07241
					-70.2703	2.07233
					-69.9099	2.07226
					-69.5495	2.07218
					-69.1892	2.07211
					-68.8288	2.07204
					-68.4685	2.07197
					-68.1081	2.0719
					-67.7477	2.07183
					-67.3874	2.07176
					-67.027	2.07169
					-66.6667	2.07162
					-66.3063	2.07156
					-65.9459	2.07149
					-65.5856	2.07143
					-65.2252	2.07137
					-64.8649	2.0713
					-64.5045	2.07124
					-64.1441	2.07118
					-63.7838	2.07112
					-63.4234	2.07106
					-63.0631	2.07101
					-62.7027	2.07095
					-62.3423	2.07089
					-61.982	2.07084
					-61.6216	2.07079
					-61.2613	2.07073
					-60.9009	2.07068
					-60.5405	2.07063
					-60.1802	2.07058
					-59.8198	2.07053
					-59.4595	2.07049
					-59.0991	2.07044
					-58.7387	2.0704
					-58.3784	2.07035
					-58.018	2.07031
					-57.6577	2.07027
					-57.2973	2.07023
					-56.9369	2.07019
					-56.5766	2.07015
					-56.2162	2.07011
					-55.8559	2.07007
					-55.4955	2.07004
					-55.1351	2.07
					-54.7748	2.06997
					-54.4144	2.06994
					-54.0541	2.06991
					-53.6937	2.06988
					-53.3333	2.06985
					-52.973	2.06982
					-52.6126	2.0698
					-52.2523	2.06977
					-51.8919	2.06975
					-51.5315	2.06973
					-51.1712	2.06971
					-50.8108	2.06969
					-50.4505	2.06967
					-50.0901	2.06965
					-49.7297	2.06963
					-49.3694	2.06962
					-49.009	2.0696
					-48.6486	2.06959
					-48.2883	2.06958
					-47.9279	2.06957
					-47.5676	2.06956
					-47.2072	2.06955
					-46.8468	2.06954
					-46.4865	2.06954
					-46.1261	2.06953
					-45.7658	2.06953
					-45.4054	2.06953
					-45.045	2.06953
					-44.6847	2.06953
					-44.3243	2.06953
					-43.964	2.06953
					-43.6036	2.06954
					-43.2432	2.06954
					-42.8829	2.06955
					-42.5225	2.06956
					-42.1622	2.06957
					-41.8018	2.06958
					-41.4414	2.06959
					-41.0811	2.0696
					-40.7207	2.06961
					-40.3604	2.06963
					-40	2.06965
					-39.6396	2.06966
					-39.2793	2.06968
					-38.9189	2.0697
					-38.5586	2.06972
					-38.1982	2.06974
					-37.8378	2.06977
					-37.4775	2.06979
					-37.1171	2.06982
					-36.7568	2.06984
					-36.3964	2.06987
					-36.036	2.0699
					-35.6757	2.06993
					-35.3153	2.06996
					-34.955	2.07
					-34.5946	2.07003
					-34.2342	2.07007
					-33.8739	2.0701
					-33.5135	2.07014
					-33.1532	2.07018
					-32.7928	2.07022
					-32.4324	2.07026
					-32.0721	2.0703
					-31.7117	2.07034
					-31.3514	2.07038
					-30.991	2.07043
					-30.6306	2.07048
					-30.2703	2.07052
					-29.9099	2.07057
					-29.5495	2.07062
					-29.1892	2.07067
					-28.8288	2.07072
					-28.4685	2.07077
					-28.1081	2.07083
					-27.7477	2.07088
					-27.3874	2.07094
					-27.027	2.07099
					-26.6667	2.07105
					-26.3063	2.07111
					-25.9459	2.07117
					-25.5856	2.07123
					-25.2252	2.07129
					-24.8649	2.07135
					-24.5045	2.07141
					-24.1441	2.07148
					-23.7838	2.07154
					-23.4234	2.07161
					-23.0631	2.07167
					-22.7027	2.07174
					-22.3423	2.07181
					-21.982	2.07188
					-21.6216	2.07195
					-21.2613	2.07202
					-20.9009	2.07209
					-20.5405	2.07216
					-20.1802	2.07224
					-19.8198	2.07231
					-19.4595	2.07239
					-19.0991	2.07246
					-18.7387	2.07254
					-18.3784	2.07262
					-18.018	2.07269
					-17.6577	2.07277
					-17.2973	2.07285
					-16.9369	2.07293
					-16.5766	2.07301
					-16.2162	2.07309
					-15.8559	2.07318
					-15.4955	2.07326
					-15.1351	2.07334
					-14.7748	2.07343
					-14.4144	2.07351
					-14.0541	2.07359
					-13.6937	2.07368
					-13.3333	2.07377
					-12.973	2.07385
					-12.6126	2.07394
					-12.2523	2.07403
					-11.8919	2.07412
					-11.5315	2.0742
					-11.1712	2.07429
					-10.8108	2.07438
					-10.4505	2.07447
					-10.0901	2.07456
					-9.72973	2.07466
					-9.36937	2.07475
					-9.00901	2.07484
					-8.64865	2.07493
					-8.28829	2.07502
					-7.92793	2.07512
					-7.56757	2.07521
					-7.20721	2.0753
					-6.84685	2.0754
					-6.48649	2.07549
					-6.12613	2.07559
					-5.76577	2.07568
					-5.40541	2.07577
					-5.04505	2.07587
					-4.68468	2.07596
					-4.32432	2.07606
					-3.96396	2.07616
					-3.6036	2.07625
					-3.24324	2.07635
					-2.88288	2.07644
					-2.52252	2.07654
					-2.16216	2.07664
					-1.8018	2.07673
					-1.44144	2.07683
					-1.08108	2.07693
					-0.720721	2.07702
					-0.36036	2.07712
					0	2.07722
					0.36036	2.07731
					0.720721	2.07741
					1.08108	2.07751
					1.44144	2.0776
					1.8018	2.0777
					2.16216	2.0778
					2.52252	2.07789
					2.88288	2.07799
					3.24324	2.07809
					3.6036	2.07818
					3.96396	2.07828
					4.32432	2.07837
					4.68468	2.07847
					5.04505	2.07856
					5.40541	2.07866
					5.76577	2.07875
					6.12613	2.07885
					6.48649	2.07894
					6.84685	2.07904
					7.20721	2.07913
					7.56757	2.07922
					7.92793	2.07932
					8.28829	2.07941
					8.64865	2.0795
					9.00901	2.07959
					9.36937	2.07969
					9.72973	2.07978
					10.0901	2.07987
					10.4505	2.07996
					10.8108	2.08005
					11.1712	2.08014
					11.5315	2.08023
					11.8919	2.08032
					12.2523	2.08041
					12.6126	2.08049
					12.973	2.08058
					13.3333	2.08067
					13.6937	2.08075
					14.0541	2.08084
					14.4144	2.08092
					14.7748	2.08101
					15.1351	2.08109
					15.4955	2.08118
					15.8559	2.08126
					16.2162	2.08134
					16.5766	2.08142
					16.9369	2.0815
					17.2973	2.08158
					17.6577	2.08166
					18.018	2.08174
					18.3784	2.08182
					18.7387	2.08189
					19.0991	2.08197
					19.4595	2.08205
					19.8198	2.08212
					20.1802	2.0822
					20.5405	2.08227
					20.9009	2.08234
					21.2613	2.08241
					21.6216	2.08248
					21.982	2.08255
					22.3423	2.08262
					22.7027	2.08269
					23.0631	2.08276
					23.4234	2.08283
					23.7838	2.08289
					24.1441	2.08296
					24.5045	2.08302
					24.8649	2.08308
					25.2252	2.08314
					25.5856	2.08321
					25.9459	2.08327
					26.3063	2.08333
					26.6667	2.08338
					27.027	2.08344
					27.3874	2.0835
					27.7477	2.08355
					28.1081	2.08361
					28.4685	2.08366
					28.8288	2.08371
					29.1892	2.08376
					29.5495	2.08381
					29.9099	2.08386
					30.2703	2.08391
					30.6306	2.08396
					30.991	2.084
					31.3514	2.08405
					31.7117	2.08409
					32.0721	2.08413
					32.4324	2.08418
					32.7928	2.08422
					33.1532	2.08426
					33.5135	2.08429
					33.8739	2.08433
					34.2342	2.08437
					34.5946	2.0844
					34.955	2.08444
					35.3153	2.08447
					35.6757	2.0845
					36.036	2.08453
					36.3964	2.08456
					36.7568	2.08459
					37.1171	2.08462
					37.4775	2.08464
					37.8378	2.08467
					38.1982	2.08469
					38.5586	2.08471
					38.9189	2.08473
					39.2793	2.08475
					39.6396	2.08477
					40	2.08479
					40.3604	2.0848
					40.7207	2.08482
					41.0811	2.08483
					41.4414	2.08485
					41.8018	2.08486
					42.1622	2.08487
					42.5225	2.08488
					42.8829	2.08488
					43.2432	2.08489
					43.6036	2.0849
					43.964	2.0849
					44.3243	2.0849
					44.6847	2.0849
					45.045	2.0849
					45.4054	2.0849
					45.7658	2.0849
					46.1261	2.0849
					46.4865	2.08489
					46.8468	2.08489
					47.2072	2.08488
					47.5676	2.08487
					47.9279	2.08486
					48.2883	2.08485
					48.6486	2.08484
					49.009	2.08483
					49.3694	2.08482
					49.7297	2.0848
					50.0901	2.08478
					50.4505	2.08477
					50.8108	2.08475
					51.1712	2.08473
					51.5315	2.08471
					51.8919	2.08468
					52.2523	2.08466
					52.6126	2.08463
					52.973	2.08461
					53.3333	2.08458
					53.6937	2.08455
					54.0541	2.08452
					54.4144	2.08449
					54.7748	2.08446
					55.1351	2.08443
					55.4955	2.08439
					55.8559	2.08436
					56.2162	2.08432
					56.5766	2.08429
					56.9369	2.08425
					57.2973	2.08421
					57.6577	2.08417
					58.018	2.08412
					58.3784	2.08408
					58.7387	2.08404
					59.0991	2.08399
					59.4595	2.08395
					59.8198	2.0839
					60.1802	2.08385
					60.5405	2.0838
					60.9009	2.08375
					61.2613	2.0837
					61.6216	2.08365
					61.982	2.08359
					62.3423	2.08354
					62.7027	2.08348
					63.0631	2.08343
					63.4234	2.08337
					63.7838	2.08331
					64.1441	2.08325
					64.5045	2.08319
					64.8649	2.08313
					65.2252	2.08307
					65.5856	2.083
					65.9459	2.08294
					66.3063	2.08287
					66.6667	2.08281
					67.027	2.08274
					67.3874	2.08267
					67.7477	2.08261
					68.1081	2.08254
					68.4685	2.08247
					68.8288	2.08239
					69.1892	2.08232
					69.5495	2.08225
					69.9099	2.08218
					70.2703	2.0821
					70.6306	2.08203
					70.991	2.08195
					71.3514	2.08188
					71.7117	2.0818
					72.0721	2.08172
					72.4324	2.08164
					72.7928	2.08156
					73.1532	2.08148
					73.5135	2.0814
					73.8739	2.08132
					74.2342	2.08124
					74.5946	2.08115
					74.955	2.08107
					75.3153	2.08099
					75.6757	2.0809
					76.036	2.08082
					76.3964	2.08073
					76.7568	2.08065
					77.1171	2.08056
					77.4775	2.08047
					77.8378	2.08038
					78.1982	2.08029
					78.5586	2.08021
					78.9189	2.08012
					79.2793	2.08003
					79.6396	2.07994
					80	2.07985
					80.3604	2.07975
					80.7207	2.07966
					81.0811	2.07957
					81.4414	2.07948
					81.8018	2.07939
					82.1622	2.07929
					82.5225	2.0792
					82.8829	2.07911
					83.2432	2.07901
					83.6036	2.07892
					83.964	2.07882
					84.3243	2.07873
					84.6847	2.07863
					85.045	2.07854
					85.4054	2.07844
					85.7658	2.07835
					86.1261	2.07825
					86.4865	2.07816
					86.8468	2.07806
					87.2072	2.07796
					87.5676	2.07787
					87.9279	2.07777
					88.2883	2.07768
					88.6486	2.07758
					89.009	2.07748
					89.3694	2.07739
					89.7297	2.07729
					90.0901	2.07719
					90.4505	2.0771
					90.8108	2.077
					91.1712	2.0769
					91.5315	2.07681
					91.8919	2.07671
					92.2523	2.07661
					92.6126	2.07652
					92.973	2.07642
					93.3333	2.07632
					93.6937	2.07623
					94.0541	2.07613
					94.4144	2.07604
					94.7748	2.07594
					95.1351	2.07585
					95.4955	2.07575
					95.8559	2.07566
					96.2162	2.07556
					96.5766	2.07547
					96.9369	2.07537
					97.2973	2.07528
					97.6577	2.07519
					98.018	2.07509
					98.3784	2.075
					98.7387	2.07491
					99.0991	2.07482
					99.4595	2.07472
					99.8198	2.07463
					100.18	2.07454
					100.541	2.07445
					100.901	2.07436
					101.261	2.07427
					101.622	2.07418
					101.982	2.07409
					102.342	2.07401
					102.703	2.07392
					103.063	2.07383
					103.423	2.07374
					103.784	2.07366
					104.144	2.07357
					104.505	2.07349
					104.865	2.0734
					105.225	2.07332
					105.586	2.07324
					105.946	2.07315
					106.306	2.07307
					106.667	2.07299
					107.027	2.07291
					107.387	2.07283
					107.748	2.07275
					108.108	2.07267
					108.468	2.0726
					108.829	2.07252
					109.189	2.07244
					109.55	2.07237
					109.91	2.07229
					110.27	2.07222
					110.631	2.07215
					110.991	2.07207
					111.351	2.072
					111.712	2.07193
					112.072	2.07186
					112.432	2.07179
					112.793	2.07173
					113.153	2.07166
					113.514	2.07159
					113.874	2.07153
					114.234	2.07146
					114.595	2.0714
					114.955	2.07134
					115.315	2.07127
					115.676	2.07121
					116.036	2.07115
					116.396	2.07109
					116.757	2.07104
					117.117	2.07098
					117.477	2.07092
					117.838	2.07087
					118.198	2.07081
					118.559	2.07076
					118.919	2.07071
					119.279	2.07066
					119.64	2.07061
					120	2.07056
					120.36	2.07051
					120.721	2.07046
					121.081	2.07042
					121.441	2.07037
					121.802	2.07033
					122.162	2.07029
					122.523	2.07025
					122.883	2.07021
					123.243	2.07017
					123.604	2.07013
					123.964	2.07009
					124.324	2.07006
					124.685	2.07002
					125.045	2.06999
					125.405	2.06996
					125.766	2.06992
					126.126	2.06989
					126.486	2.06987
					126.847	2.06984
					127.207	2.06981
					127.568	2.06979
					127.928	2.06976
					128.288	2.06974
					128.649	2.06972
					129.009	2.0697
					129.369	2.06968
					129.73	2.06966
					130.09	2.06964
					130.45	2.06963
					130.811	2.06961
					131.171	2.0696
					131.532	2.06958
					131.892	2.06957
					132.252	2.06956
					132.613	2.06956
					132.973	2.06955
					133.333	2.06954
					133.694	2.06954
					134.054	2.06953
					134.414	2.06953
					134.775	2.06953
					135.135	2.06953
					135.495	2.06953
					135.856	2.06953
					136.216	2.06954
					136.577	2.06954
					136.937	2.06955
					137.297	2.06955
					137.658	2.06956
					138.018	2.06957
					138.378	2.06958
					138.739	2.06959
					139.099	2.06961
					139.459	2.06962
					139.82	2.06964
					140.18	2.06965
					140.541	2.06967
					140.901	2.06969
					141.261	2.06971
					141.622	2.06973
					141.982	2.06976
					142.342	2.06978
					142.703	2.0698
					143.063	2.06983
					143.423	2.06986
					143.784	2.06989
					144.144	2.06992
					144.505	2.06995
					144.865	2.06998
					145.225	2.07001
					145.586	2.07005
					145.946	2.07008
					146.306	2.07012
					146.667	2.07016
					147.027	2.0702
					147.387	2.07024
					147.748	2.07028
					148.108	2.07032
					148.468	2.07036
					148.829	2.07041
					149.189	2.07045
					149.55	2.0705
					149.91	2.07055
					150.27	2.0706
					150.631	2.07064
					150.991	2.0707
					151.351	2.07075
					151.712	2.0708
					152.072	2.07085
					152.432	2.07091
					152.793	2.07096
					153.153	2.07102
					153.514	2.07108
					153.874	2.07114
					154.234	2.0712
					154.595	2.07126
					154.955	2.07132
					155.315	2.07138
					155.676	2.07145
					156.036	2.07151
					156.396	2.07158
					156.757	2.07164
					157.117	2.07171
					157.477	2.07178
					157.838	2.07184
					158.198	2.07191
					158.559	2.07198
					158.919	2.07206
					159.279	2.07213
					159.64	2.0722
					160	2.07227
					160.36	2.07235
					160.721	2.07242
					161.081	2.0725
					161.441	2.07258
					161.802	2.07265
					162.162	2.07273
					162.523	2.07281
					162.883	2.07289
					163.243	2.07297
					163.604	2.07305
					163.964	2.07313
					164.324	2.07322
					164.685	2.0733
					165.045	2.07338
					165.405	2.07347
					165.766	2.07355
					166.126	2.07364
					166.486	2.07372
					166.847	2.07381
					167.207	2.0739
					167.568	2.07398
					167.928	2.07407
					168.288	2.07416
					168.649	2.07425
					169.009	2.07434
					169.369	2.07443
					169.73	2.07452
					170.09	2.07461
					170.45	2.0747
					170.811	2.07479
					171.171	2.07488
					171.532	2.07498
					171.892	2.07507
					172.252	2.07516
					172.613	2.07526
					172.973	2.07535
					173.333	2.07544
					173.694	2.07554
					174.054	2.07563
					174.414	2.07573
					174.775	2.07582
					175.135	2.07592
					175.495	2.07601
					175.856	2.07611
					176.216	2.0762
					176.577	2.0763
					176.937	2.0764
					177.297	2.07649
					177.658	2.07659
					178.018	2.07669
					178.378	2.07678
					178.739	2.07688
					179.099	2.07697
					179.459	2.07707
					179.82	2.07717
					180.18	2.07726
					180.541	2.07736
					180.901	2.07746
					181.261	2.07755
					181.622	2.07765
					181.982	2.07775
					182.342	2.07784
					182.703	2.07794
					183.063	2.07804
					183.423	2.07813
					183.784	2.07823
					184.144	2.07832
					184.505	2.07842
					184.865	2.07852
					185.225	2.07861
					185.586	2.07871
					185.946	2.0788
					186.306	2.0789
					186.667	2.07899
					187.027	2.07908
					187.387	2.07918
					187.748	2.07927
					188.108	2.07936
					188.468	2.07946
					188.829	2.07955
					189.189	2.07964
					189.55	2.07973
					189.91	2.07982
					190.27	2.07991
					190.631	2.08
					190.991	2.08009
					191.351	2.08018
					191.712	2.08027
					192.072	2.08036
					192.432	2.08045
					192.793	2.08054
					193.153	2.08062
					193.514	2.08071
					193.874	2.0808
					194.234	2.08088
					194.595	2.08097
					194.955	2.08105
					195.315	2.08113
					195.676	2.08122
					196.036	2.0813
					196.396	2.08138
					196.757	2.08146
					197.117	2.08154
					197.477	2.08162
					197.838	2.0817
					198.198	2.08178
					198.559	2.08186
					198.919	2.08193
					199.279	2.08201
					199.64	2.08208
					200	2.08216
					200.36	2.08223
					200.721	2.0823
					201.081	2.08238
					201.441	2.08245
					201.802	2.08252
					202.162	2.08259
					202.523	2.08266
					202.883	2.08272
					203.243	2.08279
					203.604	2.08286
					203.964	2.08292
					204.324	2.08299
					204.685	2.08305
					205.045	2.08311
					205.405	2.08318
					205.766	2.08324
					206.126	2.0833
					206.486	2.08335
					206.847	2.08341
					207.207	2.08347
					207.568	2.08352
					207.928	2.08358
					208.288	2.08363
					208.649	2.08369
					209.009	2.08374
					209.369	2.08379
					209.73	2.08384
					210.09	2.08389
					210.45	2.08393
					210.811	2.08398
					211.171	2.08403
					211.532	2.08407
					211.892	2.08411
					212.252	2.08416
					212.613	2.0842
					212.973	2.08424
					213.333	2.08428
					213.694	2.08431
					214.054	2.08435
					214.414	2.08439
					214.775	2.08442
					215.135	2.08445
					215.495	2.08449
					215.856	2.08452
					216.216	2.08455
					216.577	2.08457
					216.937	2.0846
					217.297	2.08463
					217.658	2.08465
					218.018	2.08468
					218.378	2.0847
					218.739	2.08472
					219.099	2.08474
					219.459	2.08476
					219.82	2.08478
					220.18	2.0848
					220.541	2.08481
					220.901	2.08483
					221.261	2.08484
					221.622	2.08485
					221.982	2.08486
					222.342	2.08487
					222.703	2.08488
					223.063	2.08489
					223.423	2.08489
					223.784	2.0849
					224.144	2.0849
					224.505	2.0849
					224.865	2.0849
					225.225	2.0849
					225.586	2.0849
					225.946	2.0849
					226.306	2.0849
					226.667	2.08489
					227.027	2.08489
					227.387	2.08488
					227.748	2.08487
					228.108	2.08486
					228.468	2.08485
					228.829	2.08484
					229.189	2.08482
					229.55	2.08481
					229.91	2.08479
					230.27	2.08477
					230.631	2.08476
					230.991	2.08474
					231.351	2.08472
					231.712	2.08469
					232.072	2.08467
					232.432	2.08465
					232.793	2.08462
					233.153	2.0846
					233.514	2.08457
					233.874	2.08454
					234.234	2.08451
					234.595	2.08448
					234.955	2.08445
					235.315	2.08441
					235.676	2.08438
					236.036	2.08434
					236.396	2.0843
					236.757	2.08427
					237.117	2.08423
					237.477	2.08419
					237.838	2.08415
					238.198	2.0841
					238.559	2.08406
					238.919	2.08401
					239.279	2.08397
					239.64	2.08392
					240	2.08387

## Sheet: Fig.4a
phi (deg)	delta mu_0 H_c2 (T)	y_error (T)		phi (deg)	fitted curve (T)
-81.3574	0.00116151	0.000455478		-120	0.000984242
-78.5006	-0.00283784	0.000545852		-118.796	0.000930636
-75.6427	-0.00649825	0.000580542		-117.592	0.000898871
-72.7859	-0.0065826	0.000549786		-116.388	0.000888443
-69.9291	-0.00146565	0.000539866		-115.184	0.000898445
-67.0713	-0.00205083	0.000427156		-113.98	0.000927587
-64.2145	-0.0101077	0.000543536		-112.776	0.000974213
-61.3567	-0.00438067	0.000550476		-111.572	0.00103633
-58.4999	-0.00288681	0.00070717		-110.368	0.00111166
-55.6431	-0.00382935	0.000523695		-109.164	0.00119764
-52.7853	-0.00219505	0.000659189		-107.96	0.00129151
-49.9286	-0.00575645	0.000452278		-106.756	0.00139031
-47.0718	-0.00465788	0.000708601		-105.552	0.00149099
-44.214	-0.000765779	0.000569987		-104.348	0.0015904
-41.3571	0.000746414	0.000523644		-103.144	0.00168539
-38.5003	0.00172684	0.000419444		-101.94	0.00177283
-35.6425	-0.0012542	0.000375811		-100.736	0.00184968
-32.7857	-0.0030525	0.000500719		-99.5318	0.00191304
-29.9288	0.000392608	0.000561113		-98.3278	0.00196019
-27.0719	0.000613673	0.000530523		-97.1237	0.00198866
-24.214	-0.00108788	0.000493702		-95.9197	0.00199622
-21.3571	-0.00128913	0.00057441		-94.7157	0.001981
-18.5002	-0.0024013	0.000546328		-93.5117	0.00194143
-15.6432	-0.00134645	0.000341521		-92.3077	0.00187634
-12.7861	0.000874822	0.000469474		-91.1037	0.00178495
-9.92814	-0.00352244	0.000648722		-89.8997	0.00166689
-7.07108	0.00160992	0.000554109		-88.6957	0.00152222
-4.21404	3.95285e-05	0.000407206		-87.4916	0.00135141
-1.35692	0.00278322	0.000579022		-86.2876	0.00115535
1.50014	-0.00259146	0.00055755		-85.0836	0.000935341
4.35729	-0.00213952	0.000505602		-83.8796	0.000693077
7.21431	0.000651372	0.000429212		-82.6756	0.000430614
10.0715	-0.00299407	0.000539185		-81.4716	0.000150347
12.9287	-0.00156544	0.000415708		-80.2676	-0.00014503
15.7858	0.00167646	0.000510952		-79.0635	-0.000452556
18.643	0.000588768	0.000442529		-77.8595	-0.000769056
21.5002	0.00097543	0.000407704		-76.6555	-0.00109118
24.3574	0.00570312	0.000567341		-75.4515	-0.00141546
27.2147	0.00607538	0.000570545		-74.2475	-0.00173836
30.0709	0.00236145	0.000473961		-73.0435	-0.00205633
32.9281	0.00724879	0.000508761		-71.8395	-0.00236585
35.7854	0.0101066	0.000537257		-70.6355	-0.0026635
38.6426	0.00492737	0.000486974		-69.4314	-0.00294599
41.4998	0.00408197	0.000450676		-68.2274	-0.00321025
44.357	0.00127008	0.000680677		-67.0234	-0.00345342
47.2142	0.00495874	0.000631739		-65.8194	-0.00367294
50.0713	0.001248	0.000569388		-64.6154	-0.00386656
52.9285	-0.00177981	0.000715738		-63.4114	-0.00403239
55.7856	0.0067245	0.000478911		-62.2074	-0.00416892
58.6428	0.00278056	0.000509104		-61.0033	-0.00427504
61.4998	0.00344486	0.000743215		-59.7993	-0.00435007
64.3568	0.00208889	0.000512757		-58.5953	-0.00439376
67.2136	0.00238332	0.000569349		-57.3913	-0.00440626
70.0704	0.00560966	0.000533467		-56.1873	-0.00438818
72.9272	0.00223459	0.000461418		-54.9833	-0.00434055
75.7841	0.00290867	0.000478269		-53.7793	-0.00426477
78.6419	0.00299122	0.000572119		-52.5753	-0.00416263
81.4988	0.00055932	0.000558244		-51.3712	-0.00403627
84.3557	0.00390421	0.000407844		-50.1672	-0.00388813
87.2126	0.0083527	0.000506584		-48.9632	-0.00372093
90.0695	-0.00173846	0.000679638		-47.7592	-0.00353762
92.9274	0.00135332	0.000575897		-46.5552	-0.00334131
95.7843	-0.00252416	0.000645094		-45.3512	-0.00313526
98.6412	-0.00310213	0.000563361		-44.1472	-0.0029228
101.498	0.000294588	0.000561281		-42.9431	-0.0027073
104.356	0.000375659	0.000415305		-41.7391	-0.00249207
107.213	0.00055675	0.000541331		-40.5351	-0.00228037
110.07	-0.00220787	0.000606258		-39.3311	-0.00207531
112.928	-0.00422807	0.00045635		-38.1271	-0.00187983
115.785	-0.0042103	0.00052412		-36.9231	-0.00169663
118.643	-0.00370585	0.000690496		-35.7191	-0.00152816
121.5	-0.00729256	0.000348695		-34.5151	-0.00137654
124.357	-0.00352754	0.000629717		-33.311	-0.00124356
127.215	-0.0026055	0.000569038		-32.107	-0.00113066
130.072	-0.0015661	0.000445562		-30.903	-0.00103885
132.929	-0.00766239	0.000577085		-29.699	-0.000968781
135.787	-0.00631529	0.000471021		-28.495	-0.000920659
138.644	-0.00186559	0.000644164		-27.291	-0.000894292
141.501	-0.0040652	0.000727653		-26.087	-0.000889072
144.359	0.00027443	0.000783426		-24.8829	-0.000903995
147.216	-0.000836311	0.000523114		-23.6789	-0.000937677
150.073	-0.00134506	0.000349114		-22.4749	-0.000988376
152.93	-0.000775569	0.00077977		-21.2709	-0.00105402
155.788	0.0018916	0.000359791		-20.0669	-0.00113226
158.645	-0.00182428	0.000576324		-18.8629	-0.00122048
161.501	0.000978889	0.000351039		-17.6589	-0.00131587
164.358	-0.00119222	0.000454685		-16.4548	-0.00141543
167.215	-0.00629675	0.000375356		-15.2508	-0.00151609
170.073	-0.00262768	0.000692022		-14.0468	-0.00161469
172.93	-0.00323072	0.000674874		-12.8428	-0.00170808
175.787	-0.00429115	0.000376668		-11.6388	-0.00179315
178.643	-0.00539412	0.000595604		-10.4348	-0.00186689
181.5	0.00170187	0.000596657		-9.23077	-0.00192645
184.357	-0.00107597	0.000572382		-8.02676	-0.00196915
187.214	0.00182467	0.000484894		-6.82274	-0.00199259
190.071	0.00115301	0.000623587		-5.61873	-0.00199462
192.929	0.0037355	0.00065072		-4.41472	-0.00197344
195.786	0.00175718	0.000588547		-3.2107	-0.00192758
198.643	0.00171155	0.000515165		-2.00669	-0.00185598
201.5	0.00714318	0.000516189		-0.802676	-0.00175794
204.357	0.000494945	0.000581954		0.401338	-0.00163321
207.215	0.00505714	0.000605216		1.60535	-0.00148194
210.071	0.00364561	0.000687782		2.80936	-0.00130472
212.928	0.00233331	0.000432815		4.01338	-0.00110253
215.785	-0.000105742	0.000657114		5.21739	-0.000876787
218.642	0.000874279	0.000464344		6.4214	-0.000629267
221.5	0.005481	0.000483485		7.62542	-0.000362116
224.357	-0.00226673	0.000557587		8.82943	-7.78077e-05
227.214	-0.000842651	0.000330679		10.0334	0.000220893
230.071	0.000948741	0.000571406		11.2375	0.000530968
232.928	-0.000643683	0.000627256		12.4415	0.000849194
235.786	0.0022321	0.000636047		13.6455	0.00117219
238.643	0.000338173	0.000438707		14.8495	0.00149646
241.5	-0.000910671	0.000559958		16.0535	0.00181846
				17.2575	0.00213464
				18.4615	0.0024415
				19.6656	0.00273566
				20.8696	0.00301388
				22.0736	0.00327312
				23.2776	0.00351061
				24.4816	0.00372385
				25.6856	0.00391069
				26.8896	0.00406932
				28.0936	0.00419834
				29.2977	0.00429673
				30.5017	0.00436393
				31.7057	0.00439979
				32.9097	0.00440457
				34.1137	0.004379
				35.3177	0.00432418
				36.5217	0.00424163
				37.7258	0.00413322
				38.9298	0.00400117
				40.1338	0.00384801
				41.3378	0.00367649
				42.5418	0.00348963
				43.7458	0.00329058
				44.9498	0.00308261
				46.1538	0.00286908
				47.3579	0.00265334
				48.5619	0.00243869
				49.7659	0.00222836
				50.9699	0.00202543
				52.1739	0.00183278
				53.3779	0.00165304
				54.5819	0.0014886
				55.786	0.00134148
				56.99	0.00121341
				58.194	0.0011057
				59.398	0.00101928
				60.602	0.000954693
				61.806	0.000912045
				63.01	0.000891037
				64.214	0.000890962
				65.4181	0.000910719
				66.6221	0.000948832
				67.8261	0.00100347
				69.0301	0.0010725
				70.2341	0.00115349
				71.4381	0.00124377
				72.6421	0.00134048
				73.8462	0.00144061
				75.0502	0.00154105
				76.2542	0.00163865
				77.4582	0.00173025
				78.6622	0.00181276
				79.8662	0.00188322
				81.0702	0.0019388
				82.2742	0.00197691
				83.4783	0.00199518
				84.6823	0.00199157
				85.8863	0.00196434
				87.0903	0.00191213
				88.2943	0.00183396
				89.4983	0.00172926
				90.7023	0.00159786
				91.9064	0.00144004
				93.1104	0.00125646
				94.3144	0.00104824
				95.5184	0.000816871
				96.7224	0.000564229
				97.9264	0.000292544
				99.1304	4.36788e-06
				100.334	-0.000297468
				101.538	-0.00060989
				102.742	-0.00092963
				103.946	-0.00125327
				105.151	-0.00157731
				106.355	-0.00189818
				107.559	-0.00221236
				108.763	-0.00251636
				109.967	-0.00280684
				111.171	-0.00308058
				112.375	-0.00333464
				113.579	-0.00356629
				114.783	-0.00377311
				115.987	-0.00395305
				117.191	-0.0041044
				118.395	-0.00422584
				119.599	-0.00431647
				120.803	-0.00437583
				122.007	-0.00440388
				123.211	-0.00440099
				124.415	-0.00436798
				125.619	-0.00430607
				126.823	-0.00421687
				128.027	-0.00410233
				129.231	-0.00396476
				130.435	-0.00380673
				131.639	-0.0036311
				132.843	-0.00344088
				134.047	-0.00323929
				135.251	-0.00302962
				136.455	-0.00281522
				137.659	-0.00259944
				138.863	-0.00238558
				140.067	-0.00217682
				141.271	-0.0019762
				142.475	-0.00178653
				143.679	-0.00161041
				144.883	-0.00145012
				146.087	-0.00130762
				147.291	-0.00118453
				148.495	-0.00108207
				149.699	-0.00100108
				150.903	-0.000941979
				152.107	-0.000904785
				153.311	-0.000889092
				154.515	-0.000894094
				155.719	-0.000918592
				156.923	-0.000961021
				158.127	-0.00101947
				159.331	-0.00109173
				160.535	-0.0011753
				161.739	-0.00126746
				162.943	-0.00136532
				164.147	-0.00146582
				165.351	-0.00156584
				166.555	-0.00166223
				167.759	-0.00175184
				168.963	-0.00183162
				170.167	-0.00189861
				171.371	-0.00195006
				172.575	-0.00198342
				173.779	-0.0019964
				174.983	-0.00198703
				176.187	-0.00195367
				177.391	-0.00189505
				178.595	-0.00181029
				179.799	-0.00169891
				181.003	-0.00156087
				182.207	-0.00139652
				183.411	-0.00120667
				184.615	-0.000992502
				185.819	-0.000755623
				187.023	-0.000497998
				188.227	-0.00022194
				189.431	6.99268e-05
				190.635	0.000374706
				191.839	0.00068927
				193.043	0.00101031
				194.247	0.00133438
				195.452	0.00165796
				196.656	0.00197749
				197.86	0.00228945
				199.064	0.00259038
				200.268	0.00287696
				201.472	0.00314606
				202.676	0.00339475
				203.88	0.00362041
				205.084	0.00382069
				206.288	0.00399363
				207.492	0.0041376
				208.696	0.00425141
				209.9	0.00433425
				211.104	0.00438577
				212.308	0.00440603
				213.512	0.00439552
				214.716	0.00435516
				215.92	0.00428626
				217.124	0.00419052
				218.328	0.00407
				219.532	0.00392706
				220.736	0.00376436
				221.94	0.00358479
				223.144	0.00339143
				224.348	0.0031875
				225.552	0.00297633
				226.756	0.00276128
				227.96	0.00254567
				229.164	0.00233279
				230.368	0.00212579
				231.572	0.00192765
				232.776	0.00174114
				233.98	0.00156877
				235.184	0.00141276
				236.388	0.00127497
				237.592	0.00115694
				238.796	0.00105978
				240	0.000984242

[truncated: 20 more sheets: Fig.4b, Fig.4c, Fig.5a, Fig.5b, Ex. Fig. 1, Ex. Fig. 2, Ex. Fig. 3, Ex. Fig. 4a, Ex. Fig. 4b, Ex. Fig. 4c, Ex. Fig. 6a, Ex. Fig. 6b, Ex. Fig. 7, Ex. Fig. 8a, Ex. Fig. 8b, Ex. Fig. 9a, Ex. Fig. 9b, Ex. Fig. 9c, Ex. Fig. 10, Ex. Fig. 11]
